# Supplementary material for: Thymidine Phosphorylase Is Increased in COVID-19 Patients in an Acuity-Dependent Manner
Source: Front Med (Lausanne). 2021 Mar 22;8:653773. doi: 10.3389/fmed.2021.653773 (PMC8019714; doi:10.3389/fmed.2021.653773)
Supplement: Supplementary file 1 [file Table_1.XLSX]

## Sheet: TYMP expression by Timepoint
SampleID	subject_id	Timepoint	Index	OlinkID	UniProt	Assay	MissingFreq	Panel	Panel_Version	PlateID	QC_Warning	LOD	NPX
1_D0	1	D0	56	OID20234	P19971	TYMP	0.06	CARDIOMETABOLIC	1	20200772_Plate5_CARDIO_INF	Pass	3.1138	3.7062
10_D0	10	D0	56	OID20234	P19971	TYMP	0.06	CARDIOMETABOLIC	1	20200772_plate7_CARDIO_INF	Pass	3.1138	5.25
100_D0	100	D0	50	OID20234	P19971	TYMP	0.06	CARDIOMETABOLIC	1	20200772_Plate2_CAR_INF	Pass	3.1138	5.6155
101_D0	101	D0	93	OID20234	P19971	TYMP	0.06	CARDIOMETABOLIC	1	20200772_Plate4_CAR_INF	Pass	3.1138	4.8684
102_D0	102	D0	70	OID20234	P19971	TYMP	0.06	CARDIOMETABOLIC	1	20200772_Plate4_CAR_INF	Pass	3.1138	5.2979
103_D0	103	D0	63	OID20234	P19971	TYMP	0.06	CARDIOMETABOLIC	1	20200772_Plate5_CARDIO_INF	Pass	3.1138	3.5611
104_D0	104	D0	20	OID20234	P19971	TYMP	0.06	CARDIOMETABOLIC	1	20200772_PLATE3_CARDIO_INF	Pass	3.1138	3.2846
105_D0	105	D0	10	OID20234	P19971	TYMP	0.06	CARDIOMETABOLIC	1	20200772_plate8_CARDIO_INF	Pass	3.1138	2.4915
106_D0	106	D0	39	OID20234	P19971	TYMP	0.06	CARDIOMETABOLIC	1	20200772_PLATE3_CARDIO_INF	Pass	3.1138	6.5046
107_D0	107	D0	52	OID20234	P19971	TYMP	0.06	CARDIOMETABOLIC	1	20200772_plate7_CARDIO_INF	Pass	3.1138	4.0476
108_D0	108	D0	19	OID20234	P19971	TYMP	0.06	CARDIOMETABOLIC	1	20200772_Plate10_CAR_INF	Pass	3.1138	6.6363
109_D0	109	D0	82	OID20234	P19971	TYMP	0.06	CARDIOMETABOLIC	1	20200772_Plate6_CAR_INF	Pass	3.1138	3.3526
11_D0	11	D0	59	OID20234	P19971	TYMP	0.06	CARDIOMETABOLIC	1	20200772_Plate2_CAR_INF	Pass	3.1138	3.1362
110_D0	110	D0	50	OID20234	P19971	TYMP	0.06	CARDIOMETABOLIC	1	20200772_plate8_CARDIO_INF	Pass	3.1138	4.4441
111_D0	111	D0	26	OID20234	P19971	TYMP	0.06	CARDIOMETABOLIC	1	20200772_Plate5_CARDIO_INF	Pass	3.1138	3.8369
112_D0	112	D0	86	OID20234	P19971	TYMP	0.06	CARDIOMETABOLIC	1	20200772_plate7_CARDIO_INF	Pass	3.1138	3.6444
113_D0	113	D0	56	OID20234	P19971	TYMP	0.06	CARDIOMETABOLIC	1	20200772_Plate9_CAR_INF	Pass	3.1138	5.8245
114_D0	114	D0	7	OID20234	P19971	TYMP	0.06	CARDIOMETABOLIC	1	20200772_plate7_CARDIO_INF	Pass	3.1138	4.5769
115_D0	115	D0	34	OID20234	P19971	TYMP	0.06	CARDIOMETABOLIC	1	20200772_Plate5_CARDIO_INF	Pass	3.1138	5.1208
116_D0	116	D0	92	OID20234	P19971	TYMP	0.06	CARDIOMETABOLIC	1	20200772_Plate5_CARDIO_INF	Pass	3.1138	3.5073
117_D0	117	D0	80	OID20234	P19971	TYMP	0.06	CARDIOMETABOLIC	1	20200772_Plate10_CAR_INF	Pass	3.1138	5.1447
118_D0	118	D0	57	OID20234	P19971	TYMP	0.06	CARDIOMETABOLIC	1	20200772_plate7_CARDIO_INF	Pass	3.1138	1.7431
119_D0	119	D0	92	OID20234	P19971	TYMP	0.06	CARDIOMETABOLIC	1	20200772_plate7_CARDIO_INF	Pass	3.1138	6.3551
12_D0	12	D0	66	OID20234	P19971	TYMP	0.06	CARDIOMETABOLIC	1	20200772_Plate2_CAR_INF	Pass	3.1138	6.2401
120_D0	120	D0	85	OID20234	P19971	TYMP	0.06	CARDIOMETABOLIC	1	20200772_Plate6_CAR_INF	Pass	3.1138	3.9473
121_D0	121	D0	17	OID20234	P19971	TYMP	0.06	CARDIOMETABOLIC	1	20200772_Plate2_CAR_INF	Pass	3.1138	5.5138
122_D0	122	D0	67	OID20234	P19971	TYMP	0.06	CARDIOMETABOLIC	1	20200772_Plate6_CAR_INF	Pass	3.1138	5.1807
123_D0	123	D0	38	OID20234	P19971	TYMP	0.06	CARDIOMETABOLIC	1	20200772_Plate2_CAR_INF	Pass	3.1138	6.7058
124_D0	124	D0	27	OID20234	P19971	TYMP	0.06	CARDIOMETABOLIC	1	20200772_plate8_CARDIO_INF	Pass	3.1138	6.1007
125_D0	125	D0	65	OID20234	P19971	TYMP	0.06	CARDIOMETABOLIC	1	20200772_plate7_CARDIO_INF	Pass	3.1138	6.6237
126_D0	126	D0	4	OID20234	P19971	TYMP	0.06	CARDIOMETABOLIC	1	20200772_Plate5_CARDIO_INF	Pass	3.1138	2.8459
127_D0	127	D0	23	OID20234	P19971	TYMP	0.06	CARDIOMETABOLIC	1	20200772_Plate2_CAR_INF	Pass	3.1138	4.1852
128_D0	128	D0	31	OID20234	P19971	TYMP	0.06	CARDIOMETABOLIC	1	20200772_Plate5_CARDIO_INF	Pass	3.1138	3.7479
129_D0	129	D0	35	OID20234	P19971	TYMP	0.06	CARDIOMETABOLIC	1	20200772_Plate9_CAR_INF	Pass	3.1138	5.5191
13_D0	13	D0	42	OID20234	P19971	TYMP	0.06	CARDIOMETABOLIC	1	20200772_Plate5_CARDIO_INF	Pass	3.1138	5.6375
130_D0	130	D0	27	OID20234	P19971	TYMP	0.06	CARDIOMETABOLIC	1	20200772_Plate2_CAR_INF	Pass	3.1138	4.9343
131_D0	131	D0	73	OID20234	P19971	TYMP	0.06	CARDIOMETABOLIC	1	20200772_plate8_CARDIO_INF	Pass	3.1138	4.6453
132_D0	132	D0	45	OID20234	P19971	TYMP	0.06	CARDIOMETABOLIC	1	20200772_plate7_CARDIO_INF	Pass	3.1138	6.1674
133_D0	133	D0	33	OID20234	P19971	TYMP	0.06	CARDIOMETABOLIC	1	20200772_Plate10_CAR_INF	Pass	3.1138	3.7679
134_D0	134	D0	30	OID20234	P19971	TYMP	0.06	CARDIOMETABOLIC	1	20200772_Plate6_CAR_INF	Pass	3.1138	5.8732
135_D0	135	D0	29	OID20234	P19971	TYMP	0.06	CARDIOMETABOLIC	1	20200772_Plate2_CAR_INF	Pass	3.1138	6.927
136_D0	136	D0	81	OID20234	P19971	TYMP	0.06	CARDIOMETABOLIC	1	20200772_Plate6_CAR_INF	Pass	3.1138	4.0578
137_D0	137	D0	77	OID20234	P19971	TYMP	0.06	CARDIOMETABOLIC	1	20200772_Plate4_CAR_INF	Pass	3.1138	4.9319
138_D0	138	D0	62	OID20234	P19971	TYMP	0.06	CARDIOMETABOLIC	1	20200772_Plate6_CAR_INF	Pass	3.1138	5.1722
139_D0	139	D0	85	OID20234	P19971	TYMP	0.06	CARDIOMETABOLIC	1	20200772_Plate4_CAR_INF	Pass	3.1138	4.6292
14_D0	14	D0	75	OID20234	P19971	TYMP	0.06	CARDIOMETABOLIC	1	20200772_Plate2_CAR_INF	Pass	3.1138	5.2687
140_D0	140	D0	54	OID20234	P19971	TYMP	0.06	CARDIOMETABOLIC	1	20200772_Plate6_CAR_INF	Pass	3.1138	3.9163
141_D0	141	D0	38	OID20234	P19971	TYMP	0.06	CARDIOMETABOLIC	1	20200772_plate8_CARDIO_INF	Pass	3.1138	5.8466
142_D0	142	D0	38	OID20234	P19971	TYMP	0.06	CARDIOMETABOLIC	1	20200772_plate1rerun_CARDIO_INF	Pass	3.1138	4.1448
143_D0	143	D0	28	OID20234	P19971	TYMP	0.06	CARDIOMETABOLIC	1	20200772_Plate5_CARDIO_INF	Pass	3.1138	4.8
144_D0	144	D0	90	OID20234	P19971	TYMP	0.06	CARDIOMETABOLIC	1	20200772_plate1rerun_CARDIO_INF	Pass	3.1138	5.1799
145_D0	145	D0	33	OID20234	P19971	TYMP	0.06	CARDIOMETABOLIC	1	20200772_plate8_CARDIO_INF	Pass	3.1138	5.9407
146_D0	146	D0	56	OID20234	P19971	TYMP	0.06	CARDIOMETABOLIC	1	20200772_Plate10_CAR_INF	Pass	3.1138	5.4078
147_D0	147	D0	5	OID20234	P19971	TYMP	0.06	CARDIOMETABOLIC	1	20200772_Plate4_CAR_INF	Pass	3.1138	2.4619
148_D0	148	D0	87	OID20234	P19971	TYMP	0.06	CARDIOMETABOLIC	1	20200772_plate8_CARDIO_INF	Pass	3.1138	5.6188
149_D0	149	D0	29	OID20234	P19971	TYMP	0.06	CARDIOMETABOLIC	1	20200772_plate7_CARDIO_INF	Pass	3.1138	4.1055
15_D0	15	D0	47	OID20234	P19971	TYMP	0.06	CARDIOMETABOLIC	1	20200772_plate8_CARDIO_INF	Pass	3.1138	3.7838
150_D0	150	D0	16	OID20234	P19971	TYMP	0.06	CARDIOMETABOLIC	1	20200772_Plate9_CAR_INF	Pass	3.1138	6.128
151_D0	151	D0	70	OID20234	P19971	TYMP	0.06	CARDIOMETABOLIC	1	20200772_Plate9_CAR_INF	Pass	3.1138	2.5504
152_D0	152	D0	1	OID20234	P19971	TYMP	0.06	CARDIOMETABOLIC	1	20200772_Plate5_CARDIO_INF	Pass	3.1138	5.7272
153_D0	153	D0	49	OID20234	P19971	TYMP	0.06	CARDIOMETABOLIC	1	20200772_plate1rerun_CARDIO_INF	Pass	3.1138	4.4667
154_D0	154	D0	57	OID20234	P19971	TYMP	0.06	CARDIOMETABOLIC	1	20200772_plate8_CARDIO_INF	Pass	3.1138	8.4374
155_D0	155	D0	70	OID20234	P19971	TYMP	0.06	CARDIOMETABOLIC	1	20200772_plate8_CARDIO_INF	Pass	3.1138	5.8296
156_D0	156	D0	76	OID20234	P19971	TYMP	0.06	CARDIOMETABOLIC	1	20200772_Plate5_CARDIO_INF	Pass	3.1138	5.6825
157_D0	157	D0	31	OID20234	P19971	TYMP	0.06	CARDIOMETABOLIC	1	20200772_Plate9_CAR_INF	Pass	3.1138	3.9819
158_D0	158	D0	76	OID20234	P19971	TYMP	0.06	CARDIOMETABOLIC	1	20200772_plate7_CARDIO_INF	Pass	3.1138	6.4663
159_D0	159	D0	63	OID20234	P19971	TYMP	0.06	CARDIOMETABOLIC	1	20200772_PLATE3_CARDIO_INF	Pass	3.1138	5.4275
16_D0	16	D0	2	OID20234	P19971	TYMP	0.06	CARDIOMETABOLIC	1	20200772_Plate5_CARDIO_INF	Pass	3.1138	5.0693
160_D0	160	D0	32	OID20234	P19971	TYMP	0.06	CARDIOMETABOLIC	1	20200772_PLATE3_CARDIO_INF	Pass	3.1138	6.6439
161_D0	161	D0	13	OID20234	P19971	TYMP	0.06	CARDIOMETABOLIC	1	20200772_plate1rerun_CARDIO_INF	Pass	3.1138	5.5955
162_D0	162	D0	21	OID20234	P19971	TYMP	0.06	CARDIOMETABOLIC	1	20200772_Plate6_CAR_INF	Pass	3.1138	4.3629
163_D0	163	D0	19	OID20234	P19971	TYMP	0.06	CARDIOMETABOLIC	1	20200772_plate1rerun_CARDIO_INF	Pass	3.1138	4.3489
164_D0	164	D0	73	OID20234	P19971	TYMP	0.06	CARDIOMETABOLIC	1	20200772_Plate10_CAR_INF	Pass	3.1138	4.8462
165_D0	165	D0	39	OID20234	P19971	TYMP	0.06	CARDIOMETABOLIC	1	20200772_Plate9_CAR_INF	Pass	3.1138	5.2856
166_D0	166	D0	25	OID20234	P19971	TYMP	0.06	CARDIOMETABOLIC	1	20200772_Plate10_CAR_INF	Pass	3.1138	6.0244
167_D0	167	D0	19	OID20234	P19971	TYMP	0.06	CARDIOMETABOLIC	1	20200772_Plate5_CARDIO_INF	Pass	3.1138	5.2186
168_D0	168	D0	79	OID20234	P19971	TYMP	0.06	CARDIOMETABOLIC	1	20200772_plate7_CARDIO_INF	Pass	3.1138	4.0621
169_D0	169	D0	61	OID20234	P19971	TYMP	0.06	CARDIOMETABOLIC	1	20200772_Plate6_CAR_INF	Pass	3.1138	5.3339
17_D0	17	D0	55	OID20234	P19971	TYMP	0.06	CARDIOMETABOLIC	1	20200772_Plate5_CARDIO_INF	Pass	3.1138	6.7011
170_D0	170	D0	66	OID20234	P19971	TYMP	0.06	CARDIOMETABOLIC	1	20200772_PLATE3_CARDIO_INF	Pass	3.1138	3.4893
171_D0	171	D0	74	OID20234	P19971	TYMP	0.06	CARDIOMETABOLIC	1	20200772_plate7_CARDIO_INF	Pass	3.1138	5.3424
172_D0	172	D0	76	OID20234	P19971	TYMP	0.06	CARDIOMETABOLIC	1	20200772_plate8_CARDIO_INF	Pass	3.1138	5.204
173_D0	173	D0	86	OID20234	P19971	TYMP	0.06	CARDIOMETABOLIC	1	20200772_PLATE3_CARDIO_INF	Pass	3.1138	2.9105
174_D0	174	D0	41	OID20234	P19971	TYMP	0.06	CARDIOMETABOLIC	1	20200772_plate1rerun_CARDIO_INF	Pass	3.1138	5.594
175_D0	175	D0	18	OID20234	P19971	TYMP	0.06	CARDIOMETABOLIC	1	20200772_plate7_CARDIO_INF	Pass	3.1138	5.4173
176_D0	176	D0	42	OID20234	P19971	TYMP	0.06	CARDIOMETABOLIC	1	20200772_Plate6_CAR_INF	Pass	3.1138	4.5768
177_D0	177	D0	54	OID20234	P19971	TYMP	0.06	CARDIOMETABOLIC	1	20200772_Plate5_CARDIO_INF	Pass	3.1138	7.5133
178_D0	178	D0	15	OID20234	P19971	TYMP	0.06	CARDIOMETABOLIC	1	20200772_Plate10_CAR_INF	Pass	3.1138	4.5996
179_D0	179	D0	70	OID20234	P19971	TYMP	0.06	CARDIOMETABOLIC	1	20200772_Plate10_CAR_INF	Pass	3.1138	4.0058
18_D0	18	D0	27	OID20234	P19971	TYMP	0.06	CARDIOMETABOLIC	1	20200772_Plate6_CAR_INF	Pass	3.1138	4.5716
181_D0	181	D0	23	OID20234	P19971	TYMP	0.06	CARDIOMETABOLIC	1	20200772_Plate5_CARDIO_INF	Pass	3.1138	3.278
182_D0	182	D0	23	OID20234	P19971	TYMP	0.06	CARDIOMETABOLIC	1	20200772_Plate4_CAR_INF	Pass	3.1138	5.8621
184_D0	184	D0	10	OID20234	P19971	TYMP	0.06	CARDIOMETABOLIC	1	20200772_plate1rerun_CARDIO_INF	Pass	3.1138	5.2085
185_D0	185	D0	61	OID20234	P19971	TYMP	0.06	CARDIOMETABOLIC	1	20200772_PLATE3_CARDIO_INF	Pass	3.1138	5.4955
186_D0	186	D0	41	OID20234	P19971	TYMP	0.06	CARDIOMETABOLIC	1	20200772_Plate5_CARDIO_INF	Pass	3.1138	4.0709
187_D0	187	D0	31	OID20234	P19971	TYMP	0.06	CARDIOMETABOLIC	1	20200772_Plate6_CAR_INF	Pass	3.1138	5.9297
188_D0	188	D0	61	OID20234	P19971	TYMP	0.06	CARDIOMETABOLIC	1	20200772_Plate9_CAR_INF	Pass	3.1138	5.6428
189_D0	189	D0	1	OID20234	P19971	TYMP	0.06	CARDIOMETABOLIC	1	20200772_Plate4_CAR_INF	Warning	3.1138	3.7993
19_D0	19	D0	79	OID20234	P19971	TYMP	0.06	CARDIOMETABOLIC	1	20200772_Plate9_CAR_INF	Pass	3.1138	6.3618
190_D0	190	D0	35	OID20234	P19971	TYMP	0.06	CARDIOMETABOLIC	1	20200772_Plate10_CAR_INF	Pass	3.1138	4.7746
191_D0	191	D0	44	OID20234	P19971	TYMP	0.06	CARDIOMETABOLIC	1	20200772_Plate4_CAR_INF	Pass	3.1138	5.7473
192_D0	192	D0	55	OID20234	P19971	TYMP	0.06	CARDIOMETABOLIC	1	20200772_Plate10_CAR_INF	Pass	3.1138	6.1895
193_D0	193	D0	14	OID20234	P19971	TYMP	0.06	CARDIOMETABOLIC	1	20200772_plate8_CARDIO_INF	Pass	3.1138	6.323
194_D0	194	D0	19	OID20234	P19971	TYMP	0.06	CARDIOMETABOLIC	1	20200772_plate8_CARDIO_INF	Pass	3.1138	3.5473
195_D0	195	D0	75	OID20234	P19971	TYMP	0.06	CARDIOMETABOLIC	1	20200772_Plate9_CAR_INF	Pass	3.1138	5.2698
196_D0	196	D0	20	OID20234	P19971	TYMP	0.06	CARDIOMETABOLIC	1	20200772_Plate2_CAR_INF	Pass	3.1138	6.1189
197_D0	197	D0	89	OID20234	P19971	TYMP	0.06	CARDIOMETABOLIC	1	20200772_Plate5_CARDIO_INF	Pass	3.1138	4.5079
198_D0	198	D0	94	OID20234	P19971	TYMP	0.06	CARDIOMETABOLIC	1	20200772_plate8_CARDIO_INF	Pass	3.1138	5.3677
199_D0	199	D0	68	OID20234	P19971	TYMP	0.06	CARDIOMETABOLIC	1	20200772_plate8_CARDIO_INF	Pass	3.1138	1.8452
2_D0	2	D0	21	OID20234	P19971	TYMP	0.06	CARDIOMETABOLIC	1	20200772_Plate4_CAR_INF	Pass	3.1138	6.3207
20_D0	20	D0	68	OID20234	P19971	TYMP	0.06	CARDIOMETABOLIC	1	20200772_Plate6_CAR_INF	Pass	3.1138	4.937
200_D0	200	D0	56	OID20234	P19971	TYMP	0.06	CARDIOMETABOLIC	1	20200772_PLATE3_CARDIO_INF	Pass	3.1138	3.5213
201_D0	201	D0	70	OID20234	P19971	TYMP	0.06	CARDIOMETABOLIC	1	20200772_plate1rerun_CARDIO_INF	Pass	3.1138	3.9058
202_D0	202	D0	80	OID20234	P19971	TYMP	0.06	CARDIOMETABOLIC	1	20200772_plate8_CARDIO_INF	Pass	3.1138	7.2917
203_D0	203	D0	46	OID20234	P19971	TYMP	0.06	CARDIOMETABOLIC	1	20200772_plate8_CARDIO_INF	Pass	3.1138	6.7362
204_D0	204	D0	88	OID20234	P19971	TYMP	0.06	CARDIOMETABOLIC	1	20200772_plate1rerun_CARDIO_INF	Pass	3.1138	5.1611
205_D0	205	D0	46	OID20234	P19971	TYMP	0.06	CARDIOMETABOLIC	1	20200772_plate1rerun_CARDIO_INF	Pass	3.1138	3.0392
206_D0	206	D0	82	OID20234	P19971	TYMP	0.06	CARDIOMETABOLIC	1	20200772_PLATE3_CARDIO_INF	Pass	3.1138	5.2542
207_D0	207	D0	39	OID20234	P19971	TYMP	0.06	CARDIOMETABOLIC	1	20200772_Plate6_CAR_INF	Pass	3.1138	6.276
208_D0	208	D0	52	OID20234	P19971	TYMP	0.06	CARDIOMETABOLIC	1	20200772_Plate10_CAR_INF	Pass	3.1138	6.3955
209_D0	209	D0	8	OID20234	P19971	TYMP	0.06	CARDIOMETABOLIC	1	20200772_PLATE3_CARDIO_INF	Pass	3.1138	4.5195
21_D0	21	D0	77	OID20234	P19971	TYMP	0.06	CARDIOMETABOLIC	1	20200772_plate8_CARDIO_INF	Pass	3.1138	3.877
210_D0	210	D0	46	OID20234	P19971	TYMP	0.06	CARDIOMETABOLIC	1	20200772_plate7_CARDIO_INF	Pass	3.1138	4.0408
211_D0	211	D0	27	OID20234	P19971	TYMP	0.06	CARDIOMETABOLIC	1	20200772_Plate9_CAR_INF	Pass	3.1138	5.7943
212_D0	212	D0	11	OID20234	P19971	TYMP	0.06	CARDIOMETABOLIC	1	20200772_plate8_CARDIO_INF	Pass	3.1138	4.9974
213_D0	213	D0	79	OID20234	P19971	TYMP	0.06	CARDIOMETABOLIC	1	20200772_Plate6_CAR_INF	Pass	3.1138	1.1329
214_D0	214	D0	29	OID20234	P19971	TYMP	0.06	CARDIOMETABOLIC	1	20200772_Plate10_CAR_INF	Pass	3.1138	4.5408
215_D0	215	D0	20	OID20234	P19971	TYMP	0.06	CARDIOMETABOLIC	1	20200772_Plate4_CAR_INF	Pass	3.1138	3.6906
216_D0	216	D0	49	OID20234	P19971	TYMP	0.06	CARDIOMETABOLIC	1	20200772_Plate6_CAR_INF	Pass	3.1138	4.1176
217_D0	217	D0	17	OID20234	P19971	TYMP	0.06	CARDIOMETABOLIC	1	20200772_PLATE3_CARDIO_INF	Pass	3.1138	6.5864
218_D0	218	D0	80	OID20234	P19971	TYMP	0.06	CARDIOMETABOLIC	1	20200772_plate1rerun_CARDIO_INF	Pass	3.1138	4.989
219_D0	219	D0	85	OID20234	P19971	TYMP	0.06	CARDIOMETABOLIC	1	20200772_plate1rerun_CARDIO_INF	Pass	3.1138	3.3479
22_D0	22	D0	44	OID20234	P19971	TYMP	0.06	CARDIOMETABOLIC	1	20200772_Plate6_CAR_INF	Pass	3.1138	8.04
220_D0	220	D0	44	OID20234	P19971	TYMP	0.06	CARDIOMETABOLIC	1	20200772_Plate9_CAR_INF	Pass	3.1138	4.8961
221_D0	221	D0	59	OID20234	P19971	TYMP	0.06	CARDIOMETABOLIC	1	20200772_Plate6_CAR_INF	Pass	3.1138	5.3808
222_D0	222	D0	51	OID20234	P19971	TYMP	0.06	CARDIOMETABOLIC	1	20200772_plate1rerun_CARDIO_INF	Pass	3.1138	6.2237
223_D0	223	D0	1	OID20234	P19971	TYMP	0.06	CARDIOMETABOLIC	1	20200772_Plate2_CAR_INF	Pass	3.1138	5.5915
224_D0	224	D0	81	OID20234	P19971	TYMP	0.06	CARDIOMETABOLIC	1	20200772_Plate5_CARDIO_INF	Pass	3.1138	6.5965
225_D0	225	D0	78	OID20234	P19971	TYMP	0.06	CARDIOMETABOLIC	1	20200772_plate1rerun_CARDIO_INF	Pass	3.1138	5.1974
226_D0	226	D0	43	OID20234	P19971	TYMP	0.06	CARDIOMETABOLIC	1	20200772_Plate5_CARDIO_INF	Pass	3.1138	4.988
227_D0	227	D0	58	OID20234	P19971	TYMP	0.06	CARDIOMETABOLIC	1	20200772_Plate4_CAR_INF	Pass	3.1138	5.7695
228_D0	228	D0	39	OID20234	P19971	TYMP	0.06	CARDIOMETABOLIC	1	20200772_plate7_CARDIO_INF	Pass	3.1138	6.8149
229_D0	229	D0	13	OID20234	P19971	TYMP	0.06	CARDIOMETABOLIC	1	20200772_plate8_CARDIO_INF	Pass	3.1138	4.774
23_D0	23	D0	4	OID20234	P19971	TYMP	0.06	CARDIOMETABOLIC	1	20200772_Plate4_CAR_INF	Pass	3.1138	6.0309
230_D0	230	D0	5	OID20234	P19971	TYMP	0.06	CARDIOMETABOLIC	1	20200772_plate7_CARDIO_INF	Pass	3.1138	5.9366
231_D0	231	D0	28	OID20234	P19971	TYMP	0.06	CARDIOMETABOLIC	1	20200772_PLATE3_CARDIO_INF	Pass	3.1138	4.6539
232_D0	232	D0	82	OID20234	P19971	TYMP	0.06	CARDIOMETABOLIC	1	20200772_Plate2_CAR_INF	Pass	3.1138	4.7897
233_D0	233	D0	34	OID20234	P19971	TYMP	0.06	CARDIOMETABOLIC	1	20200772_plate8_CARDIO_INF	Pass	3.1138	2.965
234_D0	234	D0	20	OID20234	P19971	TYMP	0.06	CARDIOMETABOLIC	1	20200772_Plate10_CAR_INF	Pass	3.1138	3.9184
235_D0	235	D0	11	OID20234	P19971	TYMP	0.06	CARDIOMETABOLIC	1	20200772_plate7_CARDIO_INF	Pass	3.1138	4.3616
236_D0	236	D0	45	OID20234	P19971	TYMP	0.06	CARDIOMETABOLIC	1	20200772_plate8_CARDIO_INF	Pass	3.1138	5.9365
237_D0	237	D0	29	OID20234	P19971	TYMP	0.06	CARDIOMETABOLIC	1	20200772_Plate4_CAR_INF	Pass	3.1138	6.1732
238_D0	238	D0	76	OID20234	P19971	TYMP	0.06	CARDIOMETABOLIC	1	20200772_Plate10_CAR_INF	Pass	3.1138	3.6
239_D0	239	D0	30	OID20234	P19971	TYMP	0.06	CARDIOMETABOLIC	1	20200772_plate1rerun_CARDIO_INF	Pass	3.1138	5.1312
24_D0	24	D0	56	OID20234	P19971	TYMP	0.06	CARDIOMETABOLIC	1	20200772_Plate4_CAR_INF	Pass	3.1138	5.6433
240_D0	240	D0	5	OID20234	P19971	TYMP	0.06	CARDIOMETABOLIC	1	20200772_Plate2_CAR_INF	Pass	3.1138	4.0832
241_D0	241	D0	89	OID20234	P19971	TYMP	0.06	CARDIOMETABOLIC	1	20200772_Plate6_CAR_INF	Pass	3.1138	6.6097
242_D0	242	D0	90	OID20234	P19971	TYMP	0.06	CARDIOMETABOLIC	1	20200772_Plate2_CAR_INF	Pass	3.1138	5.2284
243_D0	243	D0	52	OID20234	P19971	TYMP	0.06	CARDIOMETABOLIC	1	20200772_Plate4_CAR_INF	Pass	3.1138	5.806
244_D0	244	D0	9	OID20234	P19971	TYMP	0.06	CARDIOMETABOLIC	1	20200772_PLATE3_CARDIO_INF	Pass	3.1138	5.8958
245_D0	245	D0	1	OID20234	P19971	TYMP	0.06	CARDIOMETABOLIC	1	20200772_Plate10_CAR_INF	Pass	3.1138	5.8802
246_D0	246	D0	39	OID20234	P19971	TYMP	0.06	CARDIOMETABOLIC	1	20200772_Plate4_CAR_INF	Pass	3.1138	3.5396
247_D0	247	D0	50	OID20234	P19971	TYMP	0.06	CARDIOMETABOLIC	1	20200772_plate1rerun_CARDIO_INF	Pass	3.1138	4.6599
248_D0	248	D0	69	OID20234	P19971	TYMP	0.06	CARDIOMETABOLIC	1	20200772_Plate5_CARDIO_INF	Pass	3.1138	3.8482
249_D0	249	D0	69	OID20234	P19971	TYMP	0.06	CARDIOMETABOLIC	1	20200772_Plate9_CAR_INF	Pass	3.1138	5.5837
25_D0	25	D0	26	OID20234	P19971	TYMP	0.06	CARDIOMETABOLIC	1	20200772_Plate2_CAR_INF	Pass	3.1138	4.8899
250_D0	250	D0	14	OID20234	P19971	TYMP	0.06	CARDIOMETABOLIC	1	20200772_Plate9_CAR_INF	Pass	3.1138	4.7396
251_D0	251	D0	7	OID20234	P19971	TYMP	0.06	CARDIOMETABOLIC	1	20200772_plate1rerun_CARDIO_INF	Pass	3.1138	7.1201
252_D0	252	D0	66	OID20234	P19971	TYMP	0.06	CARDIOMETABOLIC	1	20200772_Plate9_CAR_INF	Pass	3.1138	4.4543
253_D0	253	D0	37	OID20234	P19971	TYMP	0.06	CARDIOMETABOLIC	1	20200772_plate8_CARDIO_INF	Pass	3.1138	6.8467
254_D0	254	D0	52	OID20234	P19971	TYMP	0.06	CARDIOMETABOLIC	1	20200772_plate8_CARDIO_INF	Pass	3.1138	5.6004
255_D0	255	D0	3	OID20234	P19971	TYMP	0.06	CARDIOMETABOLIC	1	20200772_Plate9_CAR_INF	Pass	3.1138	3.7045
256_D0	256	D0	64	OID20234	P19971	TYMP	0.06	CARDIOMETABOLIC	1	20200772_Plate9_CAR_INF	Pass	3.1138	3.4138
257_D0	257	D0	38	OID20234	P19971	TYMP	0.06	CARDIOMETABOLIC	1	20200772_PLATE3_CARDIO_INF	Pass	3.1138	5.8671
258_D0	258	D0	81	OID20234	P19971	TYMP	0.06	CARDIOMETABOLIC	1	20200772_PLATE3_CARDIO_INF	Pass	3.1138	4.3831
259_D0	259	D0	2	OID20234	P19971	TYMP	0.06	CARDIOMETABOLIC	1	20200772_plate1rerun_CARDIO_INF	Pass	3.1138	7.3107
26_D0	26	D0	58	OID20234	P19971	TYMP	0.06	CARDIOMETABOLIC	1	20200772_PLATE3_CARDIO_INF	Pass	3.1138	5.2448
260_D0	260	D0	62	OID20234	P19971	TYMP	0.06	CARDIOMETABOLIC	1	20200772_Plate9_CAR_INF	Pass	3.1138	3.5423
261_D0	261	D0	18	OID20234	P19971	TYMP	0.06	CARDIOMETABOLIC	1	20200772_Plate9_CAR_INF	Pass	3.1138	5.0972
262_D0	262	D0	9	OID20234	P19971	TYMP	0.06	CARDIOMETABOLIC	1	20200772_plate8_CARDIO_INF	Pass	3.1138	4.9864
263_D0	263	D0	8	OID20234	P19971	TYMP	0.06	CARDIOMETABOLIC	1	20200772_Plate6_CAR_INF	Pass	3.1138	6.1311
264_D0	264	D0	41	OID20234	P19971	TYMP	0.06	CARDIOMETABOLIC	1	20200772_Plate9_CAR_INF	Pass	3.1138	5.2742
265_D0	265	D0	38	OID20234	P19971	TYMP	0.06	CARDIOMETABOLIC	1	20200772_plate7_CARDIO_INF	Pass	3.1138	3.7191
266_D0	266	D0	56	OID20234	P19971	TYMP	0.06	CARDIOMETABOLIC	1	20200772_Plate6_CAR_INF	Pass	3.1138	6.5252
267_D0	267	D0	18	OID20234	P19971	TYMP	0.06	CARDIOMETABOLIC	1	20200772_PLATE3_CARDIO_INF	Pass	3.1138	4.2683
268_D0	268	D0	53	OID20234	P19971	TYMP	0.06	CARDIOMETABOLIC	1	20200772_Plate6_CAR_INF	Pass	3.1138	5.2859
27_D0	27	D0	63	OID20234	P19971	TYMP	0.06	CARDIOMETABOLIC	1	20200772_Plate4_CAR_INF	Pass	3.1138	5.7477
270_D0	270	D0	14	OID20234	P19971	TYMP	0.06	CARDIOMETABOLIC	1	20200772_Plate2_CAR_INF	Pass	3.1138	3.6499
271_D0	271	D0	80	OID20234	P19971	TYMP	0.06	CARDIOMETABOLIC	1	20200772_Plate4_CAR_INF	Pass	3.1138	3.3813
272_D0	272	D0	7	OID20234	P19971	TYMP	0.06	CARDIOMETABOLIC	1	20200772_plate8_CARDIO_INF	Pass	3.1138	5.341
273_D0	273	D0	93	OID20234	P19971	TYMP	0.06	CARDIOMETABOLIC	1	20200772_plate8_CARDIO_INF	Pass	3.1138	3.0529
274_D0	274	D0	27	OID20234	P19971	TYMP	0.06	CARDIOMETABOLIC	1	20200772_Plate5_CARDIO_INF	Pass	3.1138	5.0787
275_D0	275	D0	91	OID20234	P19971	TYMP	0.06	CARDIOMETABOLIC	1	20200772_Plate2_CAR_INF	Pass	3.1138	5.068
276_D0	276	D0	30	OID20234	P19971	TYMP	0.06	CARDIOMETABOLIC	1	20200772_Plate10_CAR_INF	Pass	3.1138	4.1018
277_D0	277	D0	34	OID20234	P19971	TYMP	0.06	CARDIOMETABOLIC	1	20200772_PLATE3_CARDIO_INF	Pass	3.1138	5.2124
278_D0	278	D0	10	OID20234	P19971	TYMP	0.06	CARDIOMETABOLIC	1	20200772_PLATE3_CARDIO_INF	Pass	3.1138	4.4371
279_D0	279	D0	53	OID20234	P19971	TYMP	0.06	CARDIOMETABOLIC	1	20200772_Plate4_CAR_INF	Pass	3.1138	3.8393
28_D0	28	D0	2	OID20234	P19971	TYMP	0.06	CARDIOMETABOLIC	1	20200772_Plate2_CAR_INF	Pass	3.1138	3.0641
280_D0	280	D0	9	OID20234	P19971	TYMP	0.06	CARDIOMETABOLIC	1	20200772_plate7_CARDIO_INF	Pass	3.1138	4.3225
281_D0	281	D0	67	OID20234	P19971	TYMP	0.06	CARDIOMETABOLIC	1	20200772_Plate10_CAR_INF	Pass	3.1138	5.9787
282_D0	282	D0	85	OID20234	P19971	TYMP	0.06	CARDIOMETABOLIC	1	20200772_PLATE3_CARDIO_INF	Pass	3.1138	4.9736
283_D0	283	D0	52	OID20234	P19971	TYMP	0.06	CARDIOMETABOLIC	1	20200772_PLATE3_CARDIO_INF	Pass	3.1138	6.6354
284_D0	284	D0	8	OID20234	P19971	TYMP	0.06	CARDIOMETABOLIC	1	20200772_Plate2_CAR_INF	Pass	3.1138	5.253
285_D0	285	D0	30	OID20234	P19971	TYMP	0.06	CARDIOMETABOLIC	1	20200772_plate8_CARDIO_INF	Pass	3.1138	5.133
286_D0	286	D0	93	OID20234	P19971	TYMP	0.06	CARDIOMETABOLIC	1	20200772_plate7_CARDIO_INF	Pass	3.1138	3.9668
287_D0	287	D0	25	OID20234	P19971	TYMP	0.06	CARDIOMETABOLIC	1	20200772_Plate9_CAR_INF	Warning	3.1138	5.0615
288_D0	288	D0	46	OID20234	P19971	TYMP	0.06	CARDIOMETABOLIC	1	20200772_Plate5_CARDIO_INF	Pass	3.1138	5.0464
289_D0	289	D0	54	OID20234	P19971	TYMP	0.06	CARDIOMETABOLIC	1	20200772_plate1rerun_CARDIO_INF	Pass	3.1138	6.4143
29_D0	29	D0	62	OID20234	P19971	TYMP	0.06	CARDIOMETABOLIC	1	20200772_plate8_CARDIO_INF	Pass	3.1138	6.8047
290_D0	290	D0	79	OID20234	P19971	TYMP	0.06	CARDIOMETABOLIC	1	20200772_Plate2_CAR_INF	Pass	3.1138	3.9029
291_D0	291	D0	43	OID20234	P19971	TYMP	0.06	CARDIOMETABOLIC	1	20200772_Plate9_CAR_INF	Pass	3.1138	7.7108
292_D0	292	D0	39	OID20234	P19971	TYMP	0.06	CARDIOMETABOLIC	1	20200772_Plate5_CARDIO_INF	Pass	3.1138	7.6047
293_D0	293	D0	10	OID20234	P19971	TYMP	0.06	CARDIOMETABOLIC	1	20200772_Plate9_CAR_INF	Pass	3.1138	5.4852
294_D0	294	D0	55	OID20234	P19971	TYMP	0.06	CARDIOMETABOLIC	1	20200772_Plate4_CAR_INF	Pass	3.1138	4.8501
295_D0	295	D0	30	OID20234	P19971	TYMP	0.06	CARDIOMETABOLIC	1	20200772_Plate4_CAR_INF	Pass	3.1138	4.0198
296_D0	296	D0	42	OID20234	P19971	TYMP	0.06	CARDIOMETABOLIC	1	20200772_plate1rerun_CARDIO_INF	Pass	3.1138	4.6322
297_D0	297	D0	17	OID20234	P19971	TYMP	0.06	CARDIOMETABOLIC	1	20200772_Plate6_CAR_INF	Pass	3.1138	5.2613
298_D0	298	D0	53	OID20234	P19971	TYMP	0.06	CARDIOMETABOLIC	1	20200772_Plate2_CAR_INF	Pass	3.1138	5.267
299_D0	299	D0	17	OID20234	P19971	TYMP	0.06	CARDIOMETABOLIC	1	20200772_Plate5_CARDIO_INF	Pass	3.1138	5.9751
3_D0	3	D0	40	OID20234	P19971	TYMP	0.06	CARDIOMETABOLIC	1	20200772_plate1rerun_CARDIO_INF	Pass	3.1138	6.3102
30_D0	30	D0	44	OID20234	P19971	TYMP	0.06	CARDIOMETABOLIC	1	20200772_plate7_CARDIO_INF	Pass	3.1138	4.4929
300_D0	300	D0	64	OID20234	P19971	TYMP	0.06	CARDIOMETABOLIC	1	20200772_PLATE3_CARDIO_INF	Pass	3.1138	6.182
301_D0	301	D0	1	OID20234	P19971	TYMP	0.06	CARDIOMETABOLIC	1	20200772_Plate9_CAR_INF	Pass	3.1138	2.2208
302_D0	302	D0	68	OID20234	P19971	TYMP	0.06	CARDIOMETABOLIC	1	20200772_Plate9_CAR_INF	Pass	3.1138	4.6419
303_D0	303	D0	15	OID20234	P19971	TYMP	0.06	CARDIOMETABOLIC	1	20200772_Plate5_CARDIO_INF	Pass	3.1138	5.6187
304_D0	304	D0	75	OID20234	P19971	TYMP	0.06	CARDIOMETABOLIC	1	20200772_Plate10_CAR_INF	Pass	3.1138	5.5942
305_D0	305	D0	22	OID20234	P19971	TYMP	0.06	CARDIOMETABOLIC	1	20200772_Plate2_CAR_INF	Pass	3.1138	4.5886
306_D0	306	D0	82	OID20234	P19971	TYMP	0.06	CARDIOMETABOLIC	1	20200772_Plate5_CARDIO_INF	Pass	3.1138	6.0258
307_D0	307	D0	40	OID20234	P19971	TYMP	0.06	CARDIOMETABOLIC	1	20200772_plate7_CARDIO_INF	Pass	3.1138	7.0198
308_D0	308	D0	54	OID20234	P19971	TYMP	0.06	CARDIOMETABOLIC	1	20200772_plate7_CARDIO_INF	Pass	3.1138	7.8162
309_D0	309	D0	5	OID20234	P19971	TYMP	0.06	CARDIOMETABOLIC	1	20200772_Plate10_CAR_INF	Pass	3.1138	4.9101
31_D0	31	D0	51	OID20234	P19971	TYMP	0.06	CARDIOMETABOLIC	1	20200772_plate7_CARDIO_INF	Pass	3.1138	5.4127
310_D0	310	D0	85	OID20234	P19971	TYMP	0.06	CARDIOMETABOLIC	1	20200772_Plate9_CAR_INF	Pass	3.1138	4.9971
311_D0	311	D0	81	OID20234	P19971	TYMP	0.06	CARDIOMETABOLIC	1	20200772_Plate2_CAR_INF	Pass	3.1138	6.2965
312_D0	312	D0	29	OID20234	P19971	TYMP	0.06	CARDIOMETABOLIC	1	20200772_Plate9_CAR_INF	Pass	3.1138	6.4868
313_D0	313	D0	38	OID20234	P19971	TYMP	0.06	CARDIOMETABOLIC	1	20200772_Plate9_CAR_INF	Pass	3.1138	5.3174
314_D0	314	D0	94	OID20234	P19971	TYMP	0.06	CARDIOMETABOLIC	1	20200772_Plate4_CAR_INF	Pass	3.1138	5.1896
315_D0	315	D0	58	OID20234	P19971	TYMP	0.06	CARDIOMETABOLIC	1	20200772_plate7_CARDIO_INF	Pass	3.1138	5.7447
316_D0	316	D0	4	OID20234	P19971	TYMP	0.06	CARDIOMETABOLIC	1	20200772_Plate9_CAR_INF	Pass	3.1138	5.6926
317_D0	317	D0	28	OID20234	P19971	TYMP	0.06	CARDIOMETABOLIC	1	20200772_Plate10_CAR_INF	Pass	3.1138	5.0217
318_D0	318	D0	66	OID20234	P19971	TYMP	0.06	CARDIOMETABOLIC	1	20200772_plate1rerun_CARDIO_INF	Pass	3.1138	6.9971
319_D0	319	D0	91	OID20234	P19971	TYMP	0.06	CARDIOMETABOLIC	1	20200772_PLATE3_CARDIO_INF	Pass	3.1138	5.6762
32_D0	32	D0	85	OID20234	P19971	TYMP	0.06	CARDIOMETABOLIC	1	20200772_Plate2_CAR_INF	Pass	3.1138	5.5454
320_D0	320	D0	68	OID20234	P19971	TYMP	0.06	CARDIOMETABOLIC	1	20200772_plate7_CARDIO_INF	Pass	3.1138	4.8262
321_D0	321	D0	59	OID20234	P19971	TYMP	0.06	CARDIOMETABOLIC	1	20200772_Plate5_CARDIO_INF	Pass	3.1138	6.7334
322_D0	322	D0	3	OID20234	P19971	TYMP	0.06	CARDIOMETABOLIC	1	20200772_Plate5_CARDIO_INF	Pass	3.1138	4.6427
323_D0	323	D0	77	OID20234	P19971	TYMP	0.06	CARDIOMETABOLIC	1	20200772_plate1rerun_CARDIO_INF	Pass	3.1138	4.2347
324_D0	324	D0	85	OID20234	P19971	TYMP	0.06	CARDIOMETABOLIC	1	20200772_plate7_CARDIO_INF	Pass	3.1138	4.6648
325_D0	325	D0	73	OID20234	P19971	TYMP	0.06	CARDIOMETABOLIC	1	20200772_Plate4_CAR_INF	Pass	3.1138	4.9932
326_D0	326	D0	45	OID20234	P19971	TYMP	0.06	CARDIOMETABOLIC	1	20200772_Plate6_CAR_INF	Pass	3.1138	4.6779
327_D0	327	D0	44	OID20234	P19971	TYMP	0.06	CARDIOMETABOLIC	1	20200772_Plate2_CAR_INF	Pass	3.1138	3.478
328_D0	328	D0	45	OID20234	P19971	TYMP	0.06	CARDIOMETABOLIC	1	20200772_Plate5_CARDIO_INF	Pass	3.1138	5.3665
329_D0	329	D0	65	OID20234	P19971	TYMP	0.06	CARDIOMETABOLIC	1	20200772_Plate10_CAR_INF	Pass	3.1138	7.001
33_D0	33	D0	18	OID20234	P19971	TYMP	0.06	CARDIOMETABOLIC	1	20200772_Plate2_CAR_INF	Pass	3.1138	4.1254
330_D0	330	D0	9	OID20234	P19971	TYMP	0.06	CARDIOMETABOLIC	1	20200772_plate1rerun_CARDIO_INF	Pass	3.1138	4.6539
331_D0	331	D0	16	OID20234	P19971	TYMP	0.06	CARDIOMETABOLIC	1	20200772_Plate6_CAR_INF	Pass	3.1138	6.185
332_D0	332	D0	51	OID20234	P19971	TYMP	0.06	CARDIOMETABOLIC	1	20200772_Plate4_CAR_INF	Pass	3.1138	4.3139
333_D0	333	D0	7	OID20234	P19971	TYMP	0.06	CARDIOMETABOLIC	1	20200772_Plate9_CAR_INF	Pass	3.1138	6.8697
334_D0	334	D0	90	OID20234	P19971	TYMP	0.06	CARDIOMETABOLIC	1	20200772_Plate5_CARDIO_INF	Pass	3.1138	6.8284
335_D0	335	D0	1	OID20234	P19971	TYMP	0.06	CARDIOMETABOLIC	1	20200772_Plate6_CAR_INF	Pass	3.1138	4.5902
336_D0	336	D0	22	OID20234	P19971	TYMP	0.06	CARDIOMETABOLIC	1	20200772_plate1rerun_CARDIO_INF	Pass	3.1138	6.2106
337_D0	337	D0	40	OID20234	P19971	TYMP	0.06	CARDIOMETABOLIC	1	20200772_plate8_CARDIO_INF	Pass	3.1138	5.1174
338_D0	338	D0	15	OID20234	P19971	TYMP	0.06	CARDIOMETABOLIC	1	20200772_PLATE3_CARDIO_INF	Pass	3.1138	7.8245
339_D0	339	D0	49	OID20234	P19971	TYMP	0.06	CARDIOMETABOLIC	1	20200772_Plate2_CAR_INF	Pass	3.1138	5.4082
34_D0	34	D0	61	OID20234	P19971	TYMP	0.06	CARDIOMETABOLIC	1	20200772_plate8_CARDIO_INF	Pass	3.1138	3.4661
340_D0	340	D0	40	OID20234	P19971	TYMP	0.06	CARDIOMETABOLIC	1	20200772_Plate4_CAR_INF	Pass	3.1138	5.5746
341_D0	341	D0	46	OID20234	P19971	TYMP	0.06	CARDIOMETABOLIC	1	20200772_PLATE3_CARDIO_INF	Pass	3.1138	4.4402
342_D0	342	D0	70	OID20234	P19971	TYMP	0.06	CARDIOMETABOLIC	1	20200772_PLATE3_CARDIO_INF	Pass	3.1138	4.6822
343_D0	343	D0	65	OID20234	P19971	TYMP	0.06	CARDIOMETABOLIC	1	20200772_Plate6_CAR_INF	Pass	3.1138	5.0314
344_D0	344	D0	57	OID20234	P19971	TYMP	0.06	CARDIOMETABOLIC	1	20200772_PLATE3_CARDIO_INF	Pass	3.1138	5.5851
345_D0	345	D0	28	OID20234	P19971	TYMP	0.06	CARDIOMETABOLIC	1	20200772_plate1rerun_CARDIO_INF	Pass	3.1138	6.721
346_D0	346	D0	27	OID20234	P19971	TYMP	0.06	CARDIOMETABOLIC	1	20200772_plate7_CARDIO_INF	Pass	3.1138	7.5413
347_D0	347	D0	90	OID20234	P19971	TYMP	0.06	CARDIOMETABOLIC	1	20200772_Plate4_CAR_INF	Pass	3.1138	5.1996
348_D0	348	D0	1	OID20234	P19971	TYMP	0.06	CARDIOMETABOLIC	1	20200772_plate8_CARDIO_INF	Warning	3.1138	5.5524
349_D0	349	D0	6	OID20234	P19971	TYMP	0.06	CARDIOMETABOLIC	1	20200772_Plate10_CAR_INF	Pass	3.1138	6.4276
35_D0	35	D0	78	OID20234	P19971	TYMP	0.06	CARDIOMETABOLIC	1	20200772_plate7_CARDIO_INF	Pass	3.1138	6.1077
350_D0	350	D0	5	OID20234	P19971	TYMP	0.06	CARDIOMETABOLIC	1	20200772_Plate6_CAR_INF	Pass	3.1138	3.7567
351_D0	351	D0	13	OID20234	P19971	TYMP	0.06	CARDIOMETABOLIC	1	20200772_plate7_CARDIO_INF	Pass	3.1138	4.5399
352_D0	352	D0	37	OID20234	P19971	TYMP	0.06	CARDIOMETABOLIC	1	20200772_Plate6_CAR_INF	Pass	3.1138	6.107
353_D0	353	D0	45	OID20234	P19971	TYMP	0.06	CARDIOMETABOLIC	1	20200772_Plate4_CAR_INF	Pass	3.1138	5.2471
354_D0	354	D0	51	OID20234	P19971	TYMP	0.06	CARDIOMETABOLIC	1	20200772_Plate9_CAR_INF	Pass	3.1138	5.3211
355_D0	355	D0	28	OID20234	P19971	TYMP	0.06	CARDIOMETABOLIC	1	20200772_Plate4_CAR_INF	Pass	3.1138	5.0922
356_D0	356	D0	42	OID20234	P19971	TYMP	0.06	CARDIOMETABOLIC	1	20200772_Plate10_CAR_INF	Pass	3.1138	4.8829
357_D0	357	D0	94	OID20234	P19971	TYMP	0.06	CARDIOMETABOLIC	1	20200772_Plate10_CAR_INF	Pass	3.1138	5.487
358_D0	358	D0	58	OID20234	P19971	TYMP	0.06	CARDIOMETABOLIC	1	20200772_plate1rerun_CARDIO_INF	Pass	3.1138	5.5853
359_D0	359	D0	57	OID20234	P19971	TYMP	0.06	CARDIOMETABOLIC	1	20200772_Plate5_CARDIO_INF	Pass	3.1138	3.4781
36_D0	36	D0	31	OID20234	P19971	TYMP	0.06	CARDIOMETABOLIC	1	20200772_plate1rerun_CARDIO_INF	Pass	3.1138	6.0359
360_D0	360	D0	54	OID20234	P19971	TYMP	0.06	CARDIOMETABOLIC	1	20200772_plate8_CARDIO_INF	Pass	3.1138	6.034
361_D0	361	D0	74	OID20234	P19971	TYMP	0.06	CARDIOMETABOLIC	1	20200772_Plate5_CARDIO_INF	Pass	3.1138	2.8443
362_D0	362	D0	47	OID20234	P19971	TYMP	0.06	CARDIOMETABOLIC	1	20200772_PLATE3_CARDIO_INF	Pass	3.1138	4.3586
363_D0	363	D0	32	OID20234	P19971	TYMP	0.06	CARDIOMETABOLIC	1	20200772_Plate9_CAR_INF	Pass	3.1138	7.4908
364_D0	364	D0	42	OID20234	P19971	TYMP	0.06	CARDIOMETABOLIC	1	20200772_plate7_CARDIO_INF	Pass	3.1138	6.6731
365_D0	365	D0	91	OID20234	P19971	TYMP	0.06	CARDIOMETABOLIC	1	20200772_Plate9_CAR_INF	Pass	3.1138	4.6372
366_D0	366	D0	4	OID20234	P19971	TYMP	0.06	CARDIOMETABOLIC	1	20200772_plate1rerun_CARDIO_INF	Pass	3.1138	5.2914
367_D0	367	D0	81	OID20234	P19971	TYMP	0.06	CARDIOMETABOLIC	1	20200772_plate1rerun_CARDIO_INF	Pass	3.1138	3.5614
368_D0	368	D0	35	OID20234	P19971	TYMP	0.06	CARDIOMETABOLIC	1	20200772_Plate4_CAR_INF	Pass	3.1138	5.027
369_D0	369	D0	6	OID20234	P19971	TYMP	0.06	CARDIOMETABOLIC	1	20200772_PLATE3_CARDIO_INF	Pass	3.1138	6.8075
37_D0	37	D0	76	OID20234	P19971	TYMP	0.06	CARDIOMETABOLIC	1	20200772_Plate6_CAR_INF	Pass	3.1138	6.0947
370_D0	370	D0	82	OID20234	P19971	TYMP	0.06	CARDIOMETABOLIC	1	20200772_plate1rerun_CARDIO_INF	Pass	3.1138	6.5273
371_D0	371	D0	86	OID20234	P19971	TYMP	0.06	CARDIOMETABOLIC	1	20200772_Plate10_CAR_INF	Pass	3.1138	5.4238
372_D0	372	D0	57	OID20234	P19971	TYMP	0.06	CARDIOMETABOLIC	1	20200772_Plate2_CAR_INF	Pass	3.1138	5.2088
373_D0	373	D0	34	OID20234	P19971	TYMP	0.06	CARDIOMETABOLIC	1	20200772_plate1rerun_CARDIO_INF	Pass	3.1138	3.3298
374_D0	374	D0	42	OID20234	P19971	TYMP	0.06	CARDIOMETABOLIC	1	20200772_Plate9_CAR_INF	Pass	3.1138	7.0434
375_D0	375	D0	75	OID20234	P19971	TYMP	0.06	CARDIOMETABOLIC	1	20200772_Plate4_CAR_INF	Pass	3.1138	6.0842
376_D0	376	D0	55	OID20234	P19971	TYMP	0.06	CARDIOMETABOLIC	1	20200772_Plate2_CAR_INF	Pass	3.1138	5.2977
377_D0	377	D0	86	OID20234	P19971	TYMP	0.06	CARDIOMETABOLIC	1	20200772_Plate2_CAR_INF	Pass	3.1138	4.6651
378_D0	378	D0	20	OID20234	P19971	TYMP	0.06	CARDIOMETABOLIC	1	20200772_plate8_CARDIO_INF	Pass	3.1138	5.4962
379_D0	379	D0	19	OID20234	P19971	TYMP	0.06	CARDIOMETABOLIC	1	20200772_PLATE3_CARDIO_INF	Pass	3.1138	6.1315
38_D0	38	D0	19	OID20234	P19971	TYMP	0.06	CARDIOMETABOLIC	1	20200772_Plate9_CAR_INF	Pass	3.1138	4.9856
380_D0	380	D0	5	OID20234	P19971	TYMP	0.06	CARDIOMETABOLIC	1	20200772_Plate9_CAR_INF	Pass	3.1138	5.6408
381_D0	381	D0	21	OID20234	P19971	TYMP	0.06	CARDIOMETABOLIC	1	20200772_plate1rerun_CARDIO_INF	Pass	3.1138	4.5482
382_D0	382	D0	69	OID20234	P19971	TYMP	0.06	CARDIOMETABOLIC	1	20200772_Plate10_CAR_INF	Pass	3.1138	5.0492
383_D0	383	D0	17	OID20234	P19971	TYMP	0.06	CARDIOMETABOLIC	1	20200772_Plate10_CAR_INF	Pass	3.1138	5.2936
384_D0	384	D0	3	OID20234	P19971	TYMP	0.06	CARDIOMETABOLIC	1	20200772_plate7_CARDIO_INF	Pass	3.1138	4.754
385_D0	385	D0	13	OID20234	P19971	TYMP	0.06	CARDIOMETABOLIC	1	20200772_Plate2_CAR_INF	Pass	3.1138	5.8255
386_D0	386	D0	30	OID20234	P19971	TYMP	0.06	CARDIOMETABOLIC	1	20200772_PLATE3_CARDIO_INF	Pass	3.1138	3.3125
39_D0	39	D0	6	OID20234	P19971	TYMP	0.06	CARDIOMETABOLIC	1	20200772_plate8_CARDIO_INF	Pass	3.1138	6.1759
4_D0	4	D0	49	OID20234	P19971	TYMP	0.06	CARDIOMETABOLIC	1	20200772_Plate4_CAR_INF	Pass	3.1138	4.87
40_D0	40	D0	46	OID20234	P19971	TYMP	0.06	CARDIOMETABOLIC	1	20200772_Plate2_CAR_INF	Pass	3.1138	4.6416
41_D0	41	D0	30	OID20234	P19971	TYMP	0.06	CARDIOMETABOLIC	1	20200772_Plate5_CARDIO_INF	Pass	3.1138	7.1317
42_D0	42	D0	79	OID20234	P19971	TYMP	0.06	CARDIOMETABOLIC	1	20200772_Plate10_CAR_INF	Pass	3.1138	5.9701
43_D0	43	D0	25	OID20234	P19971	TYMP	0.06	CARDIOMETABOLIC	1	20200772_plate8_CARDIO_INF	Pass	3.1138	5.64
44_D0	44	D0	32	OID20234	P19971	TYMP	0.06	CARDIOMETABOLIC	1	20200772_Plate10_CAR_INF	Pass	3.1138	4.0929
45_D0	45	D0	80	OID20234	P19971	TYMP	0.06	CARDIOMETABOLIC	1	20200772_Plate6_CAR_INF	Pass	3.1138	5.9723
46_D0	46	D0	78	OID20234	P19971	TYMP	0.06	CARDIOMETABOLIC	1	20200772_Plate10_CAR_INF	Pass	3.1138	3.9866
47_D0	47	D0	31	OID20234	P19971	TYMP	0.06	CARDIOMETABOLIC	1	20200772_Plate2_CAR_INF	Pass	3.1138	5.9385
48_D0	48	D0	59	OID20234	P19971	TYMP	0.06	CARDIOMETABOLIC	1	20200772_plate8_CARDIO_INF	Pass	3.1138	2.9393
49_D0	49	D0	31	OID20234	P19971	TYMP	0.06	CARDIOMETABOLIC	1	20200772_plate8_CARDIO_INF	Warning	3.1138	5.7399
5_D0	5	D0	25	OID20234	P19971	TYMP	0.06	CARDIOMETABOLIC	1	20200772_plate1rerun_CARDIO_INF	Pass	3.1138	5.2887
50_D0	50	D0	61	OID20234	P19971	TYMP	0.06	CARDIOMETABOLIC	1	20200772_Plate5_CARDIO_INF	Pass	3.1138	6.0413
51_D0	51	D0	50	OID20234	P19971	TYMP	0.06	CARDIOMETABOLIC	1	20200772_Plate10_CAR_INF	Pass	3.1138	3.8467
52_D0	52	D0	4	OID20234	P19971	TYMP	0.06	CARDIOMETABOLIC	1	20200772_PLATE3_CARDIO_INF	Pass	3.1138	5.4075
53_D0	53	D0	93	OID20234	P19971	TYMP	0.06	CARDIOMETABOLIC	1	20200772_Plate5_CARDIO_INF	Pass	3.1138	5.709
54_D0	54	D0	90	OID20234	P19971	TYMP	0.06	CARDIOMETABOLIC	1	20200772_Plate6_CAR_INF	Pass	3.1138	6.1738
55_D0	55	D0	58	OID20234	P19971	TYMP	0.06	CARDIOMETABOLIC	1	20200772_Plate2_CAR_INF	Pass	3.1138	4.174
56_D0	56	D0	64	OID20234	P19971	TYMP	0.06	CARDIOMETABOLIC	1	20200772_Plate2_CAR_INF	Pass	3.1138	3.6002
57_D0	57	D0	91	OID20234	P19971	TYMP	0.06	CARDIOMETABOLIC	1	20200772_Plate4_CAR_INF	Pass	3.1138	5.3113
58_D0	58	D0	93	OID20234	P19971	TYMP	0.06	CARDIOMETABOLIC	1	20200772_plate1rerun_CARDIO_INF	Pass	3.1138	5.4078
59_D0	59	D0	91	OID20234	P19971	TYMP	0.06	CARDIOMETABOLIC	1	20200772_plate7_CARDIO_INF	Pass	3.1138	5.734
6_D0	6	D0	68	OID20234	P19971	TYMP	0.06	CARDIOMETABOLIC	1	20200772_Plate4_CAR_INF	Pass	3.1138	6.4432
60_D0	60	D0	86	OID20234	P19971	TYMP	0.06	CARDIOMETABOLIC	1	20200772_Plate9_CAR_INF	Pass	3.1138	5.9188
61_D0	61	D0	75	OID20234	P19971	TYMP	0.06	CARDIOMETABOLIC	1	20200772_Plate6_CAR_INF	Pass	3.1138	6.2349
62_D0	62	D0	4	OID20234	P19971	TYMP	0.06	CARDIOMETABOLIC	1	20200772_Plate6_CAR_INF	Pass	3.1138	3.4874
63_D0	63	D0	22	OID20234	P19971	TYMP	0.06	CARDIOMETABOLIC	1	20200772_Plate10_CAR_INF	Pass	3.1138	5.8424
64_D0	64	D0	25	OID20234	P19971	TYMP	0.06	CARDIOMETABOLIC	1	20200772_PLATE3_CARDIO_INF	Warning	3.1138	5.5332
65_D0	65	D0	92	OID20234	P19971	TYMP	0.06	CARDIOMETABOLIC	1	20200772_Plate9_CAR_INF	Pass	3.1138	3.8854
66_D0	66	D0	40	OID20234	P19971	TYMP	0.06	CARDIOMETABOLIC	1	20200772_PLATE3_CARDIO_INF	Pass	3.1138	2.9674
67_D0	67	D0	49	OID20234	P19971	TYMP	0.06	CARDIOMETABOLIC	1	20200772_Plate9_CAR_INF	Pass	3.1138	5.0425
68_D0	68	D0	55	OID20234	P19971	TYMP	0.06	CARDIOMETABOLIC	1	20200772_plate8_CARDIO_INF	Pass	3.1138	5.7869
69_D0	69	D0	15	OID20234	P19971	TYMP	0.06	CARDIOMETABOLIC	1	20200772_Plate2_CAR_INF	Pass	3.1138	5.1617
7_D0	7	D0	33	OID20234	P19971	TYMP	0.06	CARDIOMETABOLIC	1	20200772_plate1rerun_CARDIO_INF	Pass	3.1138	5.6428
70_D0	70	D0	75	OID20234	P19971	TYMP	0.06	CARDIOMETABOLIC	1	20200772_plate8_CARDIO_INF	Pass	3.1138	5.1718
71_D0	71	D0	42	OID20234	P19971	TYMP	0.06	CARDIOMETABOLIC	1	20200772_PLATE3_CARDIO_INF	Pass	3.1138	3.1488
72_D0	72	D0	54	OID20234	P19971	TYMP	0.06	CARDIOMETABOLIC	1	20200772_PLATE3_CARDIO_INF	Pass	3.1138	3.2137
73_D0	73	D0	57	OID20234	P19971	TYMP	0.06	CARDIOMETABOLIC	1	20200772_Plate10_CAR_INF	Pass	3.1138	5.8367
74_D0	74	D0	67	OID20234	P19971	TYMP	0.06	CARDIOMETABOLIC	1	20200772_Plate2_CAR_INF	Pass	3.1138	6.4587
75_D0	75	D0	52	OID20234	P19971	TYMP	0.06	CARDIOMETABOLIC	1	20200772_Plate2_CAR_INF	Pass	3.1138	5.1518
76_D0	76	D0	28	OID20234	P19971	TYMP	0.06	CARDIOMETABOLIC	1	20200772_plate7_CARDIO_INF	Pass	3.1138	5.4423
1_D3	1	D3	88	OID20234	P19971	TYMP	0.06	CARDIOMETABOLIC	1	20200772_Plate5_CARDIO_INF	Pass	3.1138	4.5637
100_D3	100	D3	56	OID20234	P19971	TYMP	0.06	CARDIOMETABOLIC	1	20200772_Plate2_CAR_INF	Pass	3.1138	5.4501
101_D3	101	D3	59	OID20234	P19971	TYMP	0.06	CARDIOMETABOLIC	1	20200772_Plate4_CAR_INF	Pass	3.1138	4.0378
102_D3	102	D3	14	OID20234	P19971	TYMP	0.06	CARDIOMETABOLIC	1	20200772_Plate4_CAR_INF	Pass	3.1138	5.7837
106_D3	106	D3	80	OID20234	P19971	TYMP	0.06	CARDIOMETABOLIC	1	20200772_PLATE3_CARDIO_INF	Pass	3.1138	5.1545
108_D3	108	D3	89	OID20234	P19971	TYMP	0.06	CARDIOMETABOLIC	1	20200772_Plate10_CAR_INF	Pass	3.1138	5.7703
114_D3	114	D3	2	OID20234	P19971	TYMP	0.06	CARDIOMETABOLIC	1	20200772_plate7_CARDIO_INF	Pass	3.1138	5.2783
115_D3	115	D3	10	OID20234	P19971	TYMP	0.06	CARDIOMETABOLIC	1	20200772_Plate5_CARDIO_INF	Pass	3.1138	4.7342
119_D3	119	D3	37	OID20234	P19971	TYMP	0.06	CARDIOMETABOLIC	1	20200772_plate7_CARDIO_INF	Pass	3.1138	5.965
12_D3	12	D3	32	OID20234	P19971	TYMP	0.06	CARDIOMETABOLIC	1	20200772_Plate2_CAR_INF	Pass	3.1138	5.3996
121_D3	121	D3	4	OID20234	P19971	TYMP	0.06	CARDIOMETABOLIC	1	20200772_Plate2_CAR_INF	Pass	3.1138	5.8379
123_D3	123	D3	37	OID20234	P19971	TYMP	0.06	CARDIOMETABOLIC	1	20200772_Plate2_CAR_INF	Pass	3.1138	5.5808
124_D3	124	D3	28	OID20234	P19971	TYMP	0.06	CARDIOMETABOLIC	1	20200772_plate8_CARDIO_INF	Pass	3.1138	5.598
128_D3	128	D3	70	OID20234	P19971	TYMP	0.06	CARDIOMETABOLIC	1	20200772_Plate5_CARDIO_INF	Pass	3.1138	3.435
13_D3	13	D3	13	OID20234	P19971	TYMP	0.06	CARDIOMETABOLIC	1	20200772_Plate5_CARDIO_INF	Pass	3.1138	5.1155
130_D3	130	D3	11	OID20234	P19971	TYMP	0.06	CARDIOMETABOLIC	1	20200772_Plate2_CAR_INF	Warning	3.1138	4.5755
132_D3	132	D3	6	OID20234	P19971	TYMP	0.06	CARDIOMETABOLIC	1	20200772_plate7_CARDIO_INF	Pass	3.1138	4.4068
134_D3	134	D3	47	OID20234	P19971	TYMP	0.06	CARDIOMETABOLIC	1	20200772_Plate6_CAR_INF	Pass	3.1138	5.2737
135_D3	135	D3	80	OID20234	P19971	TYMP	0.06	CARDIOMETABOLIC	1	20200772_Plate2_CAR_INF	Pass	3.1138	5.7597
136_D3	136	D3	88	OID20234	P19971	TYMP	0.06	CARDIOMETABOLIC	1	20200772_Plate6_CAR_INF	Pass	3.1138	4.2321
137_D3	137	D3	46	OID20234	P19971	TYMP	0.06	CARDIOMETABOLIC	1	20200772_Plate4_CAR_INF	Pass	3.1138	4.3397
139_D3	139	D3	2	OID20234	P19971	TYMP	0.06	CARDIOMETABOLIC	1	20200772_Plate4_CAR_INF	Pass	3.1138	5.3171
14_D3	14	D3	77	OID20234	P19971	TYMP	0.06	CARDIOMETABOLIC	1	20200772_Plate2_CAR_INF	Pass	3.1138	5.3224
140_D3	140	D3	10	OID20234	P19971	TYMP	0.06	CARDIOMETABOLIC	1	20200772_Plate6_CAR_INF	Pass	3.1138	6.5434
143_D3	143	D3	20	OID20234	P19971	TYMP	0.06	CARDIOMETABOLIC	1	20200772_Plate5_CARDIO_INF	Pass	3.1138	5.8856
144_D3	144	D3	44	OID20234	P19971	TYMP	0.06	CARDIOMETABOLIC	1	20200772_plate1rerun_CARDIO_INF	Pass	3.1138	5.7663
146_D3	146	D3	26	OID20234	P19971	TYMP	0.06	CARDIOMETABOLIC	1	20200772_Plate10_CAR_INF	Pass	3.1138	5.251
148_D3	148	D3	53	OID20234	P19971	TYMP	0.06	CARDIOMETABOLIC	1	20200772_plate8_CARDIO_INF	Pass	3.1138	4.7936
149_D3	149	D3	55	OID20234	P19971	TYMP	0.06	CARDIOMETABOLIC	1	20200772_plate7_CARDIO_INF	Pass	3.1138	5.1339
15_D3	15	D3	15	OID20234	P19971	TYMP	0.06	CARDIOMETABOLIC	1	20200772_plate8_CARDIO_INF	Pass	3.1138	4.4948
150_D3	150	D3	67	OID20234	P19971	TYMP	0.06	CARDIOMETABOLIC	1	20200772_Plate9_CAR_INF	Pass	3.1138	5.8604
152_D3	152	D3	44	OID20234	P19971	TYMP	0.06	CARDIOMETABOLIC	1	20200772_Plate5_CARDIO_INF	Pass	3.1138	6.1672
153_D3	153	D3	20	OID20234	P19971	TYMP	0.06	CARDIOMETABOLIC	1	20200772_plate1rerun_CARDIO_INF	Pass	3.1138	3.815
154_D3	154	D3	65	OID20234	P19971	TYMP	0.06	CARDIOMETABOLIC	1	20200772_plate8_CARDIO_INF	Pass	3.1138	7.3117
155_D3	155	D3	82	OID20234	P19971	TYMP	0.06	CARDIOMETABOLIC	1	20200772_plate8_CARDIO_INF	Pass	3.1138	6.7064
158_D3	158	D3	62	OID20234	P19971	TYMP	0.06	CARDIOMETABOLIC	1	20200772_plate7_CARDIO_INF	Pass	3.1138	6.855
159_D3	159	D3	45	OID20234	P19971	TYMP	0.06	CARDIOMETABOLIC	1	20200772_PLATE3_CARDIO_INF	Pass	3.1138	5.1663
165_D3	165	D3	22	OID20234	P19971	TYMP	0.06	CARDIOMETABOLIC	1	20200772_Plate9_CAR_INF	Pass	3.1138	4.4395
166_D3	166	D3	4	OID20234	P19971	TYMP	0.06	CARDIOMETABOLIC	1	20200772_Plate10_CAR_INF	Pass	3.1138	5.8424
168_D3	168	D3	31	OID20234	P19971	TYMP	0.06	CARDIOMETABOLIC	1	20200772_plate7_CARDIO_INF	Warning	3.1138	5.6425
169_D3	169	D3	94	OID20234	P19971	TYMP	0.06	CARDIOMETABOLIC	1	20200772_Plate6_CAR_INF	Pass	3.1138	4.7507
17_D3	17	D3	66	OID20234	P19971	TYMP	0.06	CARDIOMETABOLIC	1	20200772_Plate5_CARDIO_INF	Pass	3.1138	5.6832
171_D3	171	D3	33	OID20234	P19971	TYMP	0.06	CARDIOMETABOLIC	1	20200772_plate7_CARDIO_INF	Pass	3.1138	4.6139
172_D3	172	D3	4	OID20234	P19971	TYMP	0.06	CARDIOMETABOLIC	1	20200772_plate8_CARDIO_INF	Pass	3.1138	5.1882
175_D3	175	D3	1	OID20234	P19971	TYMP	0.06	CARDIOMETABOLIC	1	20200772_plate7_CARDIO_INF	Pass	3.1138	5.18
177_D3	177	D3	35	OID20234	P19971	TYMP	0.06	CARDIOMETABOLIC	1	20200772_Plate5_CARDIO_INF	Pass	3.1138	5.37
179_D3	179	D3	8	OID20234	P19971	TYMP	0.06	CARDIOMETABOLIC	1	20200772_Plate10_CAR_INF	Pass	3.1138	4.6501
18_D3	18	D3	7	OID20234	P19971	TYMP	0.06	CARDIOMETABOLIC	1	20200772_Plate6_CAR_INF	Pass	3.1138	4.8563
182_D3	182	D3	69	OID20234	P19971	TYMP	0.06	CARDIOMETABOLIC	1	20200772_Plate4_CAR_INF	Pass	3.1138	6.0646
184_D3	184	D3	29	OID20234	P19971	TYMP	0.06	CARDIOMETABOLIC	1	20200772_plate1rerun_CARDIO_INF	Pass	3.1138	5.2921
185_D3	185	D3	87	OID20234	P19971	TYMP	0.06	CARDIOMETABOLIC	1	20200772_PLATE3_CARDIO_INF	Pass	3.1138	4.4267
186_D3	186	D3	94	OID20234	P19971	TYMP	0.06	CARDIOMETABOLIC	1	20200772_Plate5_CARDIO_INF	Pass	3.1138	4.2055
187_D3	187	D3	13	OID20234	P19971	TYMP	0.06	CARDIOMETABOLIC	1	20200772_Plate6_CAR_INF	Pass	3.1138	6.0475
188_D3	188	D3	34	OID20234	P19971	TYMP	0.06	CARDIOMETABOLIC	1	20200772_Plate9_CAR_INF	Pass	3.1138	5.5705
19_D3	19	D3	8	OID20234	P19971	TYMP	0.06	CARDIOMETABOLIC	1	20200772_Plate9_CAR_INF	Pass	3.1138	4.3714
192_D3	192	D3	62	OID20234	P19971	TYMP	0.06	CARDIOMETABOLIC	1	20200772_Plate10_CAR_INF	Pass	3.1138	5.1424
193_D3	193	D3	8	OID20234	P19971	TYMP	0.06	CARDIOMETABOLIC	1	20200772_plate8_CARDIO_INF	Pass	3.1138	4.2763
194_D3	194	D3	51	OID20234	P19971	TYMP	0.06	CARDIOMETABOLIC	1	20200772_plate8_CARDIO_INF	Pass	3.1138	4.0572
196_D3	196	D3	45	OID20234	P19971	TYMP	0.06	CARDIOMETABOLIC	1	20200772_Plate2_CAR_INF	Pass	3.1138	4.7771
197_D3	197	D3	62	OID20234	P19971	TYMP	0.06	CARDIOMETABOLIC	1	20200772_Plate5_CARDIO_INF	Pass	3.1138	4.6613
2_D3	2	D3	61	OID20234	P19971	TYMP	0.06	CARDIOMETABOLIC	1	20200772_Plate4_CAR_INF	Pass	3.1138	4.9941
20_D3	20	D3	6	OID20234	P19971	TYMP	0.06	CARDIOMETABOLIC	1	20200772_Plate6_CAR_INF	Pass	3.1138	4.3562
203_D3	203	D3	5	OID20234	P19971	TYMP	0.06	CARDIOMETABOLIC	1	20200772_plate8_CARDIO_INF	Pass	3.1138	5.5356
204_D3	204	D3	89	OID20234	P19971	TYMP	0.06	CARDIOMETABOLIC	1	20200772_plate1rerun_CARDIO_INF	Pass	3.1138	4.2462
206_D3	206	D3	73	OID20234	P19971	TYMP	0.06	CARDIOMETABOLIC	1	20200772_PLATE3_CARDIO_INF	Pass	3.1138	5.1615
207_D3	207	D3	41	OID20234	P19971	TYMP	0.06	CARDIOMETABOLIC	1	20200772_Plate6_CAR_INF	Pass	3.1138	6.4571
208_D3	208	D3	34	OID20234	P19971	TYMP	0.06	CARDIOMETABOLIC	1	20200772_Plate10_CAR_INF	Pass	3.1138	6.011
209_D3	209	D3	53	OID20234	P19971	TYMP	0.06	CARDIOMETABOLIC	1	20200772_PLATE3_CARDIO_INF	Pass	3.1138	3.9102
210_D3	210	D3	23	OID20234	P19971	TYMP	0.06	CARDIOMETABOLIC	1	20200772_plate7_CARDIO_INF	Pass	3.1138	3.0397
211_D3	211	D3	9	OID20234	P19971	TYMP	0.06	CARDIOMETABOLIC	1	20200772_Plate9_CAR_INF	Pass	3.1138	5.8946
213_D3	213	D3	66	OID20234	P19971	TYMP	0.06	CARDIOMETABOLIC	1	20200772_Plate6_CAR_INF	Pass	3.1138	1.9415
214_D3	214	D3	93	OID20234	P19971	TYMP	0.06	CARDIOMETABOLIC	1	20200772_Plate10_CAR_INF	Pass	3.1138	4.4084
217_D3	217	D3	27	OID20234	P19971	TYMP	0.06	CARDIOMETABOLIC	1	20200772_PLATE3_CARDIO_INF	Pass	3.1138	5.2153
218_D3	218	D3	15	OID20234	P19971	TYMP	0.06	CARDIOMETABOLIC	1	20200772_plate1rerun_CARDIO_INF	Pass	3.1138	5.325
22_D3	22	D3	2	OID20234	P19971	TYMP	0.06	CARDIOMETABOLIC	1	20200772_Plate6_CAR_INF	Pass	3.1138	5.4212
221_D3	221	D3	3	OID20234	P19971	TYMP	0.06	CARDIOMETABOLIC	1	20200772_Plate6_CAR_INF	Pass	3.1138	5.0739
222_D3	222	D3	91	OID20234	P19971	TYMP	0.06	CARDIOMETABOLIC	1	20200772_plate1rerun_CARDIO_INF	Pass	3.1138	3.9611
223_D3	223	D3	9	OID20234	P19971	TYMP	0.06	CARDIOMETABOLIC	1	20200772_Plate2_CAR_INF	Pass	3.1138	5.8384
224_D3	224	D3	9	OID20234	P19971	TYMP	0.06	CARDIOMETABOLIC	1	20200772_Plate5_CARDIO_INF	Pass	3.1138	6.0163
225_D3	225	D3	18	OID20234	P19971	TYMP	0.06	CARDIOMETABOLIC	1	20200772_plate1rerun_CARDIO_INF	Pass	3.1138	3.9185
226_D3	226	D3	14	OID20234	P19971	TYMP	0.06	CARDIOMETABOLIC	1	20200772_Plate5_CARDIO_INF	Pass	3.1138	4.9543
228_D3	228	D3	89	OID20234	P19971	TYMP	0.06	CARDIOMETABOLIC	1	20200772_plate7_CARDIO_INF	Pass	3.1138	5.3734
23_D3	23	D3	27	OID20234	P19971	TYMP	0.06	CARDIOMETABOLIC	1	20200772_Plate4_CAR_INF	Pass	3.1138	4.0421
230_D3	230	D3	21	OID20234	P19971	TYMP	0.06	CARDIOMETABOLIC	1	20200772_plate7_CARDIO_INF	Pass	3.1138	6.0465
233_D3	233	D3	67	OID20234	P19971	TYMP	0.06	CARDIOMETABOLIC	1	20200772_plate8_CARDIO_INF	Pass	3.1138	3.6548
235_D3	235	D3	14	OID20234	P19971	TYMP	0.06	CARDIOMETABOLIC	1	20200772_plate7_CARDIO_INF	Pass	3.1138	3.6959
236_D3	236	D3	2	OID20234	P19971	TYMP	0.06	CARDIOMETABOLIC	1	20200772_plate8_CARDIO_INF	Pass	3.1138	4.5813
238_D3	238	D3	51	OID20234	P19971	TYMP	0.06	CARDIOMETABOLIC	1	20200772_Plate10_CAR_INF	Pass	3.1138	4.4398
239_D3	239	D3	17	OID20234	P19971	TYMP	0.06	CARDIOMETABOLIC	1	20200772_plate1rerun_CARDIO_INF	Pass	3.1138	5.7264
24_D3	24	D3	41	OID20234	P19971	TYMP	0.06	CARDIOMETABOLIC	1	20200772_Plate4_CAR_INF	Pass	3.1138	5.0626
241_D3	241	D3	38	OID20234	P19971	TYMP	0.06	CARDIOMETABOLIC	1	20200772_Plate6_CAR_INF	Pass	3.1138	5.7813
242_D3	242	D3	47	OID20234	P19971	TYMP	0.06	CARDIOMETABOLIC	1	20200772_Plate2_CAR_INF	Pass	3.1138	5.1376
244_D3	244	D3	31	OID20234	P19971	TYMP	0.06	CARDIOMETABOLIC	1	20200772_PLATE3_CARDIO_INF	Pass	3.1138	5.0511
249_D3	249	D3	46	OID20234	P19971	TYMP	0.06	CARDIOMETABOLIC	1	20200772_Plate9_CAR_INF	Pass	3.1138	4.3704
250_D3	250	D3	26	OID20234	P19971	TYMP	0.06	CARDIOMETABOLIC	1	20200772_Plate9_CAR_INF	Pass	3.1138	6.4483
251_D3	251	D3	3	OID20234	P19971	TYMP	0.06	CARDIOMETABOLIC	1	20200772_plate1rerun_CARDIO_INF	Pass	3.1138	6.0738
253_D3	253	D3	41	OID20234	P19971	TYMP	0.06	CARDIOMETABOLIC	1	20200772_plate8_CARDIO_INF	Pass	3.1138	5.567
254_D3	254	D3	23	OID20234	P19971	TYMP	0.06	CARDIOMETABOLIC	1	20200772_plate8_CARDIO_INF	Pass	3.1138	5.9651
255_D3	255	D3	76	OID20234	P19971	TYMP	0.06	CARDIOMETABOLIC	1	20200772_Plate9_CAR_INF	Pass	3.1138	3.2262
257_D3	257	D3	77	OID20234	P19971	TYMP	0.06	CARDIOMETABOLIC	1	20200772_PLATE3_CARDIO_INF	Pass	3.1138	5.3328
259_D3	259	D3	1	OID20234	P19971	TYMP	0.06	CARDIOMETABOLIC	1	20200772_plate1rerun_CARDIO_INF	Pass	3.1138	5.1713
261_D3	261	D3	87	OID20234	P19971	TYMP	0.06	CARDIOMETABOLIC	1	20200772_Plate9_CAR_INF	Pass	3.1138	3.8805
262_D3	262	D3	22	OID20234	P19971	TYMP	0.06	CARDIOMETABOLIC	1	20200772_plate8_CARDIO_INF	Pass	3.1138	4.9275
263_D3	263	D3	18	OID20234	P19971	TYMP	0.06	CARDIOMETABOLIC	1	20200772_Plate6_CAR_INF	Pass	3.1138	5.2864
264_D3	264	D3	53	OID20234	P19971	TYMP	0.06	CARDIOMETABOLIC	1	20200772_Plate9_CAR_INF	Pass	3.1138	4.3609
267_D3	267	D3	26	OID20234	P19971	TYMP	0.06	CARDIOMETABOLIC	1	20200772_PLATE3_CARDIO_INF	Pass	3.1138	6.3779
274_D3	274	D3	86	OID20234	P19971	TYMP	0.06	CARDIOMETABOLIC	1	20200772_Plate5_CARDIO_INF	Pass	3.1138	4.6742
280_D3	280	D3	43	OID20234	P19971	TYMP	0.06	CARDIOMETABOLIC	1	20200772_plate7_CARDIO_INF	Pass	3.1138	4.194
283_D3	283	D3	44	OID20234	P19971	TYMP	0.06	CARDIOMETABOLIC	1	20200772_PLATE3_CARDIO_INF	Pass	3.1138	5.9612
285_D3	285	D3	74	OID20234	P19971	TYMP	0.06	CARDIOMETABOLIC	1	20200772_plate8_CARDIO_INF	Pass	3.1138	3.8805
286_D3	286	D3	20	OID20234	P19971	TYMP	0.06	CARDIOMETABOLIC	1	20200772_plate7_CARDIO_INF	Pass	3.1138	5.0493
288_D3	288	D3	6	OID20234	P19971	TYMP	0.06	CARDIOMETABOLIC	1	20200772_Plate5_CARDIO_INF	Pass	3.1138	4.3713
289_D3	289	D3	39	OID20234	P19971	TYMP	0.06	CARDIOMETABOLIC	1	20200772_plate1rerun_CARDIO_INF	Pass	3.1138	6.2638
29_D3	29	D3	17	OID20234	P19971	TYMP	0.06	CARDIOMETABOLIC	1	20200772_plate8_CARDIO_INF	Pass	3.1138	5.734
291_D3	291	D3	15	OID20234	P19971	TYMP	0.06	CARDIOMETABOLIC	1	20200772_Plate9_CAR_INF	Pass	3.1138	4.6411
292_D3	292	D3	18	OID20234	P19971	TYMP	0.06	CARDIOMETABOLIC	1	20200772_Plate5_CARDIO_INF	Pass	3.1138	5.3471
295_D3	295	D3	89	OID20234	P19971	TYMP	0.06	CARDIOMETABOLIC	1	20200772_Plate4_CAR_INF	Pass	3.1138	4.0647
297_D3	297	D3	57	OID20234	P19971	TYMP	0.06	CARDIOMETABOLIC	1	20200772_Plate6_CAR_INF	Pass	3.1138	4.7481
299_D3	299	D3	38	OID20234	P19971	TYMP	0.06	CARDIOMETABOLIC	1	20200772_Plate5_CARDIO_INF	Pass	3.1138	5.75
3_D3	3	D3	43	OID20234	P19971	TYMP	0.06	CARDIOMETABOLIC	1	20200772_plate1rerun_CARDIO_INF	Pass	3.1138	5.2806
300_D3	300	D3	69	OID20234	P19971	TYMP	0.06	CARDIOMETABOLIC	1	20200772_PLATE3_CARDIO_INF	Pass	3.1138	6.1067
302_D3	302	D3	80	OID20234	P19971	TYMP	0.06	CARDIOMETABOLIC	1	20200772_Plate9_CAR_INF	Pass	3.1138	4.5742
305_D3	305	D3	68	OID20234	P19971	TYMP	0.06	CARDIOMETABOLIC	1	20200772_Plate2_CAR_INF	Pass	3.1138	4.9438
306_D3	306	D3	53	OID20234	P19971	TYMP	0.06	CARDIOMETABOLIC	1	20200772_Plate5_CARDIO_INF	Pass	3.1138	3.7449
307_D3	307	D3	4	OID20234	P19971	TYMP	0.06	CARDIOMETABOLIC	1	20200772_plate7_CARDIO_INF	Pass	3.1138	5.5658
309_D3	309	D3	46	OID20234	P19971	TYMP	0.06	CARDIOMETABOLIC	1	20200772_Plate10_CAR_INF	Pass	3.1138	4.807
311_D3	311	D3	40	OID20234	P19971	TYMP	0.06	CARDIOMETABOLIC	1	20200772_Plate2_CAR_INF	Pass	3.1138	6.0048
312_D3	312	D3	73	OID20234	P19971	TYMP	0.06	CARDIOMETABOLIC	1	20200772_Plate9_CAR_INF	Pass	3.1138	5.179
313_D3	313	D3	37	OID20234	P19971	TYMP	0.06	CARDIOMETABOLIC	1	20200772_Plate9_CAR_INF	Pass	3.1138	5.987
316_D3	316	D3	33	OID20234	P19971	TYMP	0.06	CARDIOMETABOLIC	1	20200772_Plate9_CAR_INF	Pass	3.1138	5.2928
319_D3	319	D3	78	OID20234	P19971	TYMP	0.06	CARDIOMETABOLIC	1	20200772_PLATE3_CARDIO_INF	Pass	3.1138	4.6454
32_D3	32	D3	78	OID20234	P19971	TYMP	0.06	CARDIOMETABOLIC	1	20200772_Plate2_CAR_INF	Pass	3.1138	5.5633
320_D3	320	D3	77	OID20234	P19971	TYMP	0.06	CARDIOMETABOLIC	1	20200772_plate7_CARDIO_INF	Pass	3.1138	5.8419
321_D7.1	321	D3	21	OID20234	P19971	TYMP	0.06	CARDIOMETABOLIC	1	20200772_Plate5_CARDIO_INF	Pass	3.1138	5.7499
323_D3	323	D3	75	OID20234	P19971	TYMP	0.06	CARDIOMETABOLIC	1	20200772_plate1rerun_CARDIO_INF	Pass	3.1138	5.3534
324_D3	324	D3	15	OID20234	P19971	TYMP	0.06	CARDIOMETABOLIC	1	20200772_plate7_CARDIO_INF	Pass	3.1138	3.5525
325_D3	325	D3	87	OID20234	P19971	TYMP	0.06	CARDIOMETABOLIC	1	20200772_Plate4_CAR_INF	Pass	3.1138	5.5825
326_D3	326	D3	34	OID20234	P19971	TYMP	0.06	CARDIOMETABOLIC	1	20200772_Plate6_CAR_INF	Pass	3.1138	5.18
328_D3	328	D3	77	OID20234	P19971	TYMP	0.06	CARDIOMETABOLIC	1	20200772_Plate5_CARDIO_INF	Pass	3.1138	4.8048
330_D3	330	D3	74	OID20234	P19971	TYMP	0.06	CARDIOMETABOLIC	1	20200772_plate1rerun_CARDIO_INF	Pass	3.1138	4.3264
331_D3	331	D3	15	OID20234	P19971	TYMP	0.06	CARDIOMETABOLIC	1	20200772_Plate6_CAR_INF	Pass	3.1138	5.9937
333_D3	333	D3	55	OID20234	P19971	TYMP	0.06	CARDIOMETABOLIC	1	20200772_Plate9_CAR_INF	Pass	3.1138	6.9343
334_D3	334	D3	85	OID20234	P19971	TYMP	0.06	CARDIOMETABOLIC	1	20200772_Plate5_CARDIO_INF	Pass	3.1138	5.8197
336_D3	336	D3	32	OID20234	P19971	TYMP	0.06	CARDIOMETABOLIC	1	20200772_plate1rerun_CARDIO_INF	Pass	3.1138	5.5282
340_D3	340	D3	67	OID20234	P19971	TYMP	0.06	CARDIOMETABOLIC	1	20200772_Plate4_CAR_INF	Warning	3.1138	6.1301
341_D3	341	D3	75	OID20234	P19971	TYMP	0.06	CARDIOMETABOLIC	1	20200772_PLATE3_CARDIO_INF	Pass	3.1138	4.3012
342_D3	342	D3	21	OID20234	P19971	TYMP	0.06	CARDIOMETABOLIC	1	20200772_PLATE3_CARDIO_INF	Pass	3.1138	5.1906
344_D3	344	D3	94	OID20234	P19971	TYMP	0.06	CARDIOMETABOLIC	1	20200772_PLATE3_CARDIO_INF	Pass	3.1138	5.8063
345_D3	345	D3	73	OID20234	P19971	TYMP	0.06	CARDIOMETABOLIC	1	20200772_plate1rerun_CARDIO_INF	Pass	3.1138	5.2051
346_D3	346	D3	90	OID20234	P19971	TYMP	0.06	CARDIOMETABOLIC	1	20200772_plate7_CARDIO_INF	Pass	3.1138	7.4693
348_D3	348	D3	89	OID20234	P19971	TYMP	0.06	CARDIOMETABOLIC	1	20200772_plate8_CARDIO_INF	Pass	3.1138	4.9788
349_D3	349	D3	43	OID20234	P19971	TYMP	0.06	CARDIOMETABOLIC	1	20200772_Plate10_CAR_INF	Pass	3.1138	5.2628
35_D3	35	D3	59	OID20234	P19971	TYMP	0.06	CARDIOMETABOLIC	1	20200772_plate7_CARDIO_INF	Pass	3.1138	5.44
352_D3	352	D3	73	OID20234	P19971	TYMP	0.06	CARDIOMETABOLIC	1	20200772_Plate6_CAR_INF	Pass	3.1138	4.1573
353_D3	353	D3	7	OID20234	P19971	TYMP	0.06	CARDIOMETABOLIC	1	20200772_Plate4_CAR_INF	Pass	3.1138	4.96
354_D3	354	D3	58	OID20234	P19971	TYMP	0.06	CARDIOMETABOLIC	1	20200772_Plate9_CAR_INF	Pass	3.1138	4.0157
355_D3	355	D3	50	OID20234	P19971	TYMP	0.06	CARDIOMETABOLIC	1	20200772_Plate4_CAR_INF	Pass	3.1138	4.5086
356_D3	356	D3	81	OID20234	P19971	TYMP	0.06	CARDIOMETABOLIC	1	20200772_Plate10_CAR_INF	Pass	3.1138	4.7689
357_D3	357	D3	66	OID20234	P19971	TYMP	0.06	CARDIOMETABOLIC	1	20200772_Plate10_CAR_INF	Pass	3.1138	5.9247
358_D3	358	D3	55	OID20234	P19971	TYMP	0.06	CARDIOMETABOLIC	1	20200772_plate1rerun_CARDIO_INF	Pass	3.1138	5.273
36_D3	36	D3	68	OID20234	P19971	TYMP	0.06	CARDIOMETABOLIC	1	20200772_plate1rerun_CARDIO_INF	Pass	3.1138	5.3219
360_D3	360	D3	78	OID20234	P19971	TYMP	0.06	CARDIOMETABOLIC	1	20200772_plate8_CARDIO_INF	Pass	3.1138	6.0659
362_D3	362	D3	14	OID20234	P19971	TYMP	0.06	CARDIOMETABOLIC	1	20200772_PLATE3_CARDIO_INF	Pass	3.1138	5.0936
363_D3	363	D3	21	OID20234	P19971	TYMP	0.06	CARDIOMETABOLIC	1	20200772_Plate9_CAR_INF	Pass	3.1138	5.586
364_D3	364	D3	30	OID20234	P19971	TYMP	0.06	CARDIOMETABOLIC	1	20200772_plate7_CARDIO_INF	Pass	3.1138	4.9315
366_D3	366	D3	35	OID20234	P19971	TYMP	0.06	CARDIOMETABOLIC	1	20200772_plate1rerun_CARDIO_INF	Pass	3.1138	4.4454
367_D3	367	D3	47	OID20234	P19971	TYMP	0.06	CARDIOMETABOLIC	1	20200772_plate1rerun_CARDIO_INF	Pass	3.1138	5.8152
369_D3	369	D3	13	OID20234	P19971	TYMP	0.06	CARDIOMETABOLIC	1	20200772_PLATE3_CARDIO_INF	Pass	3.1138	5.2232
37_D3	37	D3	91	OID20234	P19971	TYMP	0.06	CARDIOMETABOLIC	1	20200772_Plate6_CAR_INF	Pass	3.1138	6.3643
371_D3	371	D3	58	OID20234	P19971	TYMP	0.06	CARDIOMETABOLIC	1	20200772_Plate10_CAR_INF	Pass	3.1138	5.4004
374_D3	374	D3	94	OID20234	P19971	TYMP	0.06	CARDIOMETABOLIC	1	20200772_Plate9_CAR_INF	Pass	3.1138	6.306
375_D3	375	D3	38	OID20234	P19971	TYMP	0.06	CARDIOMETABOLIC	1	20200772_Plate4_CAR_INF	Pass	3.1138	5.5586
376_D3	376	D3	6	OID20234	P19971	TYMP	0.06	CARDIOMETABOLIC	1	20200772_Plate2_CAR_INF	Pass	3.1138	5.2017
377_D3	377	D3	10	OID20234	P19971	TYMP	0.06	CARDIOMETABOLIC	1	20200772_Plate2_CAR_INF	Pass	3.1138	4.4074
378_D3	378	D3	26	OID20234	P19971	TYMP	0.06	CARDIOMETABOLIC	1	20200772_plate8_CARDIO_INF	Pass	3.1138	4.5918
379_D3	379	D3	5	OID20234	P19971	TYMP	0.06	CARDIOMETABOLIC	1	20200772_PLATE3_CARDIO_INF	Pass	3.1138	5.819
38_D3	38	D3	50	OID20234	P19971	TYMP	0.06	CARDIOMETABOLIC	1	20200772_Plate9_CAR_INF	Pass	3.1138	5.2294
380_D3	380	D3	88	OID20234	P19971	TYMP	0.06	CARDIOMETABOLIC	1	20200772_Plate9_CAR_INF	Pass	3.1138	4.6643
382_D3	382	D3	18	OID20234	P19971	TYMP	0.06	CARDIOMETABOLIC	1	20200772_Plate10_CAR_INF	Pass	3.1138	6.551
383_D3	383	D3	47	OID20234	P19971	TYMP	0.06	CARDIOMETABOLIC	1	20200772_Plate10_CAR_INF	Pass	3.1138	4.3407
385_D3	385	D3	21	OID20234	P19971	TYMP	0.06	CARDIOMETABOLIC	1	20200772_Plate2_CAR_INF	Pass	3.1138	5.0848
39_D3	39	D3	35	OID20234	P19971	TYMP	0.06	CARDIOMETABOLIC	1	20200772_plate8_CARDIO_INF	Pass	3.1138	5.677
4_D3	4	D3	66	OID20234	P19971	TYMP	0.06	CARDIOMETABOLIC	1	20200772_Plate4_CAR_INF	Pass	3.1138	5.7562
40_D3	40	D3	3	OID20234	P19971	TYMP	0.06	CARDIOMETABOLIC	1	20200772_Plate2_CAR_INF	Pass	3.1138	4.7532
42_D3	42	D3	59	OID20234	P19971	TYMP	0.06	CARDIOMETABOLIC	1	20200772_Plate10_CAR_INF	Pass	3.1138	4.8425
43_D3	43	D3	3	OID20234	P19971	TYMP	0.06	CARDIOMETABOLIC	1	20200772_plate8_CARDIO_INF	Pass	3.1138	5.6444
45_D3	45	D3	11	OID20234	P19971	TYMP	0.06	CARDIOMETABOLIC	1	20200772_Plate6_CAR_INF	Pass	3.1138	5.7773
48_D3	48	D3	92	OID20234	P19971	TYMP	0.06	CARDIOMETABOLIC	1	20200772_plate8_CARDIO_INF	Pass	3.1138	3.5469
49_D3	49	D3	86	OID20234	P19971	TYMP	0.06	CARDIOMETABOLIC	1	20200772_plate8_CARDIO_INF	Pass	3.1138	5.9418
5_D3	5	D3	61	OID20234	P19971	TYMP	0.06	CARDIOMETABOLIC	1	20200772_plate1rerun_CARDIO_INF	Pass	3.1138	5.1207
50_D3	50	D3	11	OID20234	P19971	TYMP	0.06	CARDIOMETABOLIC	1	20200772_Plate5_CARDIO_INF	Pass	3.1138	5.162
52_D3	52	D3	67	OID20234	P19971	TYMP	0.06	CARDIOMETABOLIC	1	20200772_PLATE3_CARDIO_INF	Pass	3.1138	5.1951
53_D3	53	D3	87	OID20234	P19971	TYMP	0.06	CARDIOMETABOLIC	1	20200772_Plate5_CARDIO_INF	Pass	3.1138	5.0068
54_D3	54	D3	35	OID20234	P19971	TYMP	0.06	CARDIOMETABOLIC	1	20200772_Plate6_CAR_INF	Pass	3.1138	5.8983
57_D3	57	D3	88	OID20234	P19971	TYMP	0.06	CARDIOMETABOLIC	1	20200772_Plate4_CAR_INF	Pass	3.1138	5.18
59_D3	59	D3	22	OID20234	P19971	TYMP	0.06	CARDIOMETABOLIC	1	20200772_plate7_CARDIO_INF	Pass	3.1138	6.3306
6_D3	6	D3	11	OID20234	P19971	TYMP	0.06	CARDIOMETABOLIC	1	20200772_Plate4_CAR_INF	Pass	3.1138	6.4171
61_D3	61	D3	86	OID20234	P19971	TYMP	0.06	CARDIOMETABOLIC	1	20200772_Plate6_CAR_INF	Pass	3.1138	6.4871
63_D3	63	D3	14	OID20234	P19971	TYMP	0.06	CARDIOMETABOLIC	1	20200772_Plate10_CAR_INF	Pass	3.1138	5.3608
66_D3	66	D3	7	OID20234	P19971	TYMP	0.06	CARDIOMETABOLIC	1	20200772_PLATE3_CARDIO_INF	Pass	3.1138	5.582
7_D3	7	D3	8	OID20234	P19971	TYMP	0.06	CARDIOMETABOLIC	1	20200772_plate1rerun_CARDIO_INF	Pass	3.1138	5.1694
74_D3	74	D3	73	OID20234	P19971	TYMP	0.06	CARDIOMETABOLIC	1	20200772_Plate2_CAR_INF	Pass	3.1138	5.0299
101_D7	101	D7	78	OID20234	P19971	TYMP	0.06	CARDIOMETABOLIC	1	20200772_Plate4_CAR_INF	Pass	3.1138	6.7328
102_D7	102	D7	76	OID20234	P19971	TYMP	0.06	CARDIOMETABOLIC	1	20200772_Plate4_CAR_INF	Pass	3.1138	5.7028
106_D7	106	D7	23	OID20234	P19971	TYMP	0.06	CARDIOMETABOLIC	1	20200772_PLATE3_CARDIO_INF	Pass	3.1138	5.0922
115_D7	115	D7	80	OID20234	P19971	TYMP	0.06	CARDIOMETABOLIC	1	20200772_Plate5_CARDIO_INF	Pass	3.1138	4.0413
12_D7	12	D7	65	OID20234	P19971	TYMP	0.06	CARDIOMETABOLIC	1	20200772_Plate2_CAR_INF	Pass	3.1138	5.0442
121_D7	121	D7	7	OID20234	P19971	TYMP	0.06	CARDIOMETABOLIC	1	20200772_Plate2_CAR_INF	Pass	3.1138	5.3977
123_D7	123	D7	93	OID20234	P19971	TYMP	0.06	CARDIOMETABOLIC	1	20200772_Plate2_CAR_INF	Pass	3.1138	4.608
132_D7	132	D7	25	OID20234	P19971	TYMP	0.06	CARDIOMETABOLIC	1	20200772_plate7_CARDIO_INF	Warning	3.1138	4.1012
135_D7	135	D7	43	OID20234	P19971	TYMP	0.06	CARDIOMETABOLIC	1	20200772_Plate2_CAR_INF	Pass	3.1138	6.1115
139_D7	139	D7	86	OID20234	P19971	TYMP	0.06	CARDIOMETABOLIC	1	20200772_Plate4_CAR_INF	Pass	3.1138	3.6245
14_D7	14	D7	70	OID20234	P19971	TYMP	0.06	CARDIOMETABOLIC	1	20200772_Plate2_CAR_INF	Pass	3.1138	6.0819
140_D7	140	D7	92	OID20234	P19971	TYMP	0.06	CARDIOMETABOLIC	1	20200772_Plate6_CAR_INF	Pass	3.1138	3.2112
143_D7	143	D7	51	OID20234	P19971	TYMP	0.06	CARDIOMETABOLIC	1	20200772_Plate5_CARDIO_INF	Pass	3.1138	6.0758
146_D7	146	D7	39	OID20234	P19971	TYMP	0.06	CARDIOMETABOLIC	1	20200772_Plate10_CAR_INF	Pass	3.1138	3.9467
15_D7	15	D7	66	OID20234	P19971	TYMP	0.06	CARDIOMETABOLIC	1	20200772_plate8_CARDIO_INF	Pass	3.1138	4.7253
152_D7	152	D7	7	OID20234	P19971	TYMP	0.06	CARDIOMETABOLIC	1	20200772_Plate5_CARDIO_INF	Pass	3.1138	4.3872
153_D7	153	D7	62	OID20234	P19971	TYMP	0.06	CARDIOMETABOLIC	1	20200772_plate1rerun_CARDIO_INF	Pass	3.1138	4.6153
155_D7	155	D7	29	OID20234	P19971	TYMP	0.06	CARDIOMETABOLIC	1	20200772_plate8_CARDIO_INF	Pass	3.1138	4.9386
156_D7	156	D7	16	OID20234	P19971	TYMP	0.06	CARDIOMETABOLIC	1	20200772_Plate5_CARDIO_INF	Pass	3.1138	6.2471
158_D7	158	D7	16	OID20234	P19971	TYMP	0.06	CARDIOMETABOLIC	1	20200772_plate7_CARDIO_INF	Pass	3.1138	6.7508
165_D7	165	D7	2	OID20234	P19971	TYMP	0.06	CARDIOMETABOLIC	1	20200772_Plate9_CAR_INF	Pass	3.1138	3.8736
166_D7	166	D7	91	OID20234	P19971	TYMP	0.06	CARDIOMETABOLIC	1	20200772_Plate10_CAR_INF	Pass	3.1138	4.9875
168_D7	168	D7	87	OID20234	P19971	TYMP	0.06	CARDIOMETABOLIC	1	20200772_plate7_CARDIO_INF	Pass	3.1138	4.8886
169_D7	169	D7	93	OID20234	P19971	TYMP	0.06	CARDIOMETABOLIC	1	20200772_Plate6_CAR_INF	Pass	3.1138	4.8526
171_D7	171	D7	64	OID20234	P19971	TYMP	0.06	CARDIOMETABOLIC	1	20200772_plate7_CARDIO_INF	Pass	3.1138	6.6098
172_D7	172	D7	58	OID20234	P19971	TYMP	0.06	CARDIOMETABOLIC	1	20200772_plate8_CARDIO_INF	Pass	3.1138	4.3198
175_D7	175	D7	19	OID20234	P19971	TYMP	0.06	CARDIOMETABOLIC	1	20200772_plate7_CARDIO_INF	Pass	3.1138	4.6962
182_D7	182	D7	9	OID20234	P19971	TYMP	0.06	CARDIOMETABOLIC	1	20200772_Plate4_CAR_INF	Pass	3.1138	5.2559
184_D7	184	D7	45	OID20234	P19971	TYMP	0.06	CARDIOMETABOLIC	1	20200772_plate1rerun_CARDIO_INF	Pass	3.1138	5.1801
185_D7	185	D7	90	OID20234	P19971	TYMP	0.06	CARDIOMETABOLIC	1	20200772_PLATE3_CARDIO_INF	Pass	3.1138	3.5697
186_D7	186	D7	37	OID20234	P19971	TYMP	0.06	CARDIOMETABOLIC	1	20200772_Plate5_CARDIO_INF	Pass	3.1138	3.8209
187_D7	187	D7	19	OID20234	P19971	TYMP	0.06	CARDIOMETABOLIC	1	20200772_Plate6_CAR_INF	Pass	3.1138	5.7959
188_D7	188	D7	20	OID20234	P19971	TYMP	0.06	CARDIOMETABOLIC	1	20200772_Plate9_CAR_INF	Pass	3.1138	5.3529
19_D7	19	D7	23	OID20234	P19971	TYMP	0.06	CARDIOMETABOLIC	1	20200772_Plate9_CAR_INF	Pass	3.1138	4.5316
192_D7	192	D7	2	OID20234	P19971	TYMP	0.06	CARDIOMETABOLIC	1	20200772_Plate10_CAR_INF	Pass	3.1138	4.3331
193_D7	193	D7	18	OID20234	P19971	TYMP	0.06	CARDIOMETABOLIC	1	20200772_plate8_CARDIO_INF	Pass	3.1138	4.3782
197_D7	197	D7	58	OID20234	P19971	TYMP	0.06	CARDIOMETABOLIC	1	20200772_Plate5_CARDIO_INF	Pass	3.1138	6.8462
20_D7	20	D7	14	OID20234	P19971	TYMP	0.06	CARDIOMETABOLIC	1	20200772_Plate6_CAR_INF	Pass	3.1138	4.5683
204_D7	204	D7	64	OID20234	P19971	TYMP	0.06	CARDIOMETABOLIC	1	20200772_plate1rerun_CARDIO_INF	Pass	3.1138	4.6107
206_D7	206	D7	33	OID20234	P19971	TYMP	0.06	CARDIOMETABOLIC	1	20200772_PLATE3_CARDIO_INF	Pass	3.1138	5.6538
208_D7	208	D7	53	OID20234	P19971	TYMP	0.06	CARDIOMETABOLIC	1	20200772_Plate10_CAR_INF	Pass	3.1138	5.356
211_D7	211	D7	30	OID20234	P19971	TYMP	0.06	CARDIOMETABOLIC	1	20200772_Plate9_CAR_INF	Pass	3.1138	5.1242
217_D7	217	D7	79	OID20234	P19971	TYMP	0.06	CARDIOMETABOLIC	1	20200772_PLATE3_CARDIO_INF	Pass	3.1138	6.0227
22_D7	22	D7	78	OID20234	P19971	TYMP	0.06	CARDIOMETABOLIC	1	20200772_Plate6_CAR_INF	Pass	3.1138	5.0543
221_D7	221	D7	69	OID20234	P19971	TYMP	0.06	CARDIOMETABOLIC	1	20200772_Plate6_CAR_INF	Pass	3.1138	6.4838
222_D7	222	D7	59	OID20234	P19971	TYMP	0.06	CARDIOMETABOLIC	1	20200772_plate1rerun_CARDIO_INF	Pass	3.1138	3.6136
224_D7	224	D7	29	OID20234	P19971	TYMP	0.06	CARDIOMETABOLIC	1	20200772_Plate5_CARDIO_INF	Pass	3.1138	5.1445
236_D7	236	D7	81	OID20234	P19971	TYMP	0.06	CARDIOMETABOLIC	1	20200772_plate8_CARDIO_INF	Pass	3.1138	4.2284
238_D7	238	D7	21	OID20234	P19971	TYMP	0.06	CARDIOMETABOLIC	1	20200772_Plate10_CAR_INF	Pass	3.1138	4.4969
239_D7	239	D7	63	OID20234	P19971	TYMP	0.06	CARDIOMETABOLIC	1	20200772_plate1rerun_CARDIO_INF	Pass	3.1138	5.1138
241_D7	241	D7	32	OID20234	P19971	TYMP	0.06	CARDIOMETABOLIC	1	20200772_Plate6_CAR_INF	Pass	3.1138	5.2708
242_D7	242	D7	35	OID20234	P19971	TYMP	0.06	CARDIOMETABOLIC	1	20200772_Plate2_CAR_INF	Pass	3.1138	4.4432
244_D7	244	D7	59	OID20234	P19971	TYMP	0.06	CARDIOMETABOLIC	1	20200772_PLATE3_CARDIO_INF	Pass	3.1138	4.7408
250_D7	250	D7	74	OID20234	P19971	TYMP	0.06	CARDIOMETABOLIC	1	20200772_Plate9_CAR_INF	Pass	3.1138	5.181
251_D7	251	D7	14	OID20234	P19971	TYMP	0.06	CARDIOMETABOLIC	1	20200772_plate1rerun_CARDIO_INF	Pass	3.1138	5.8533
254_D7	254	D7	21	OID20234	P19971	TYMP	0.06	CARDIOMETABOLIC	1	20200772_plate8_CARDIO_INF	Pass	3.1138	6.7419
259_D7	259	D7	56	OID20234	P19971	TYMP	0.06	CARDIOMETABOLIC	1	20200772_plate1rerun_CARDIO_INF	Pass	3.1138	6.0076
261_D7	261	D7	77	OID20234	P19971	TYMP	0.06	CARDIOMETABOLIC	1	20200772_Plate9_CAR_INF	Pass	3.1138	4.9948
263_D7	263	D7	25	OID20234	P19971	TYMP	0.06	CARDIOMETABOLIC	1	20200772_Plate6_CAR_INF	Pass	3.1138	5.1242
264_D7	264	D7	78	OID20234	P19971	TYMP	0.06	CARDIOMETABOLIC	1	20200772_Plate9_CAR_INF	Pass	3.1138	3.58
267_D7	267	D7	51	OID20234	P19971	TYMP	0.06	CARDIOMETABOLIC	1	20200772_PLATE3_CARDIO_INF	Pass	3.1138	5.3043
280_D7	280	D7	49	OID20234	P19971	TYMP	0.06	CARDIOMETABOLIC	1	20200772_plate7_CARDIO_INF	Pass	3.1138	4.1962
282_D7	282	D7	92	OID20234	P19971	TYMP	0.06	CARDIOMETABOLIC	1	20200772_PLATE3_CARDIO_INF	Pass	3.1138	5.1986
283_D7	283	D7	62	OID20234	P19971	TYMP	0.06	CARDIOMETABOLIC	1	20200772_PLATE3_CARDIO_INF	Pass	3.1138	4.6336
285_D7	285	D7	64	OID20234	P19971	TYMP	0.06	CARDIOMETABOLIC	1	20200772_plate8_CARDIO_INF	Pass	3.1138	3.8091
288_D7	288	D7	67	OID20234	P19971	TYMP	0.06	CARDIOMETABOLIC	1	20200772_Plate5_CARDIO_INF	Pass	3.1138	5.43
29_D7	29	D7	63	OID20234	P19971	TYMP	0.06	CARDIOMETABOLIC	1	20200772_plate8_CARDIO_INF	Pass	3.1138	4.6606
291_D7	291	D7	6	OID20234	P19971	TYMP	0.06	CARDIOMETABOLIC	1	20200772_Plate9_CAR_INF	Pass	3.1138	4.7445
292_D7	292	D7	78	OID20234	P19971	TYMP	0.06	CARDIOMETABOLIC	1	20200772_Plate5_CARDIO_INF	Pass	3.1138	5.6794
295_D7	295	D7	25	OID20234	P19971	TYMP	0.06	CARDIOMETABOLIC	1	20200772_Plate4_CAR_INF	Pass	3.1138	4.4876
300_D7	300	D7	16	OID20234	P19971	TYMP	0.06	CARDIOMETABOLIC	1	20200772_PLATE3_CARDIO_INF	Pass	3.1138	4.4054
307_D7	307	D7	94	OID20234	P19971	TYMP	0.06	CARDIOMETABOLIC	1	20200772_plate7_CARDIO_INF	Pass	3.1138	4.3051
309_D7	309	D7	45	OID20234	P19971	TYMP	0.06	CARDIOMETABOLIC	1	20200772_Plate10_CAR_INF	Pass	3.1138	4.235
310_D7	310	D7	57	OID20234	P19971	TYMP	0.06	CARDIOMETABOLIC	1	20200772_Plate9_CAR_INF	Pass	3.1138	6.3469
311_D7	311	D7	19	OID20234	P19971	TYMP	0.06	CARDIOMETABOLIC	1	20200772_Plate2_CAR_INF	Pass	3.1138	5.0683
312_D7	312	D7	82	OID20234	P19971	TYMP	0.06	CARDIOMETABOLIC	1	20200772_Plate9_CAR_INF	Pass	3.1138	5.3594
319_D7	319	D7	35	OID20234	P19971	TYMP	0.06	CARDIOMETABOLIC	1	20200772_PLATE3_CARDIO_INF	Pass	3.1138	4.6684
32_D7	32	D7	76	OID20234	P19971	TYMP	0.06	CARDIOMETABOLIC	1	20200772_Plate2_CAR_INF	Pass	3.1138	5.6156
320_D7	320	D7	53	OID20234	P19971	TYMP	0.06	CARDIOMETABOLIC	1	20200772_plate7_CARDIO_INF	Pass	3.1138	3.6396
321_D7.2	321	D7	52	OID20234	P19971	TYMP	0.06	CARDIOMETABOLIC	1	20200772_Plate5_CARDIO_INF	Pass	3.1138	4.7746
328_D7	328	D7	25	OID20234	P19971	TYMP	0.06	CARDIOMETABOLIC	1	20200772_Plate5_CARDIO_INF	Pass	3.1138	4.1126
330_D7	330	D7	67	OID20234	P19971	TYMP	0.06	CARDIOMETABOLIC	1	20200772_plate1rerun_CARDIO_INF	Pass	3.1138	5.0592
331_D7	331	D7	40	OID20234	P19971	TYMP	0.06	CARDIOMETABOLIC	1	20200772_Plate6_CAR_INF	Pass	3.1138	5.0912
333_D7	333	D7	52	OID20234	P19971	TYMP	0.06	CARDIOMETABOLIC	1	20200772_Plate9_CAR_INF	Pass	3.1138	5.6248
334_D7	334	D7	64	OID20234	P19971	TYMP	0.06	CARDIOMETABOLIC	1	20200772_Plate5_CARDIO_INF	Pass	3.1138	5.1979
336_D7	336	D7	92	OID20234	P19971	TYMP	0.06	CARDIOMETABOLIC	1	20200772_plate1rerun_CARDIO_INF	Pass	3.1138	4.5397
340_D7	340	D7	3	OID20234	P19971	TYMP	0.06	CARDIOMETABOLIC	1	20200772_Plate4_CAR_INF	Pass	3.1138	4.9818
342_D7	342	D7	88	OID20234	P19971	TYMP	0.06	CARDIOMETABOLIC	1	20200772_PLATE3_CARDIO_INF	Pass	3.1138	5.9673
344_D7	344	D7	68	OID20234	P19971	TYMP	0.06	CARDIOMETABOLIC	1	20200772_PLATE3_CARDIO_INF	Pass	3.1138	5.4584
345_D7	345	D7	65	OID20234	P19971	TYMP	0.06	CARDIOMETABOLIC	1	20200772_plate1rerun_CARDIO_INF	Pass	3.1138	5.4703
346_D7	346	D7	88	OID20234	P19971	TYMP	0.06	CARDIOMETABOLIC	1	20200772_plate7_CARDIO_INF	Pass	3.1138	6.0939
347_D7	347	D7	31	OID20234	P19971	TYMP	0.06	CARDIOMETABOLIC	1	20200772_Plate4_CAR_INF	Pass	3.1138	5.2714
348_D7	348	D7	32	OID20234	P19971	TYMP	0.06	CARDIOMETABOLIC	1	20200772_plate8_CARDIO_INF	Pass	3.1138	5.3689
349_D7	349	D7	16	OID20234	P19971	TYMP	0.06	CARDIOMETABOLIC	1	20200772_Plate10_CAR_INF	Pass	3.1138	5.3079
352_D7	352	D7	23	OID20234	P19971	TYMP	0.06	CARDIOMETABOLIC	1	20200772_Plate6_CAR_INF	Pass	3.1138	4.6988
353_D7	353	D7	32	OID20234	P19971	TYMP	0.06	CARDIOMETABOLIC	1	20200772_Plate4_CAR_INF	Pass	3.1138	5.4253
354_D7	354	D7	28	OID20234	P19971	TYMP	0.06	CARDIOMETABOLIC	1	20200772_Plate9_CAR_INF	Pass	3.1138	4.5086
355_D7	355	D7	37	OID20234	P19971	TYMP	0.06	CARDIOMETABOLIC	1	20200772_Plate4_CAR_INF	Pass	3.1138	4.5549
356_D7	356	D7	23	OID20234	P19971	TYMP	0.06	CARDIOMETABOLIC	1	20200772_Plate10_CAR_INF	Pass	3.1138	5.8042
357_D7	357	D7	54	OID20234	P19971	TYMP	0.06	CARDIOMETABOLIC	1	20200772_Plate10_CAR_INF	Pass	3.1138	5.4479
358_D7	358	D7	86	OID20234	P19971	TYMP	0.06	CARDIOMETABOLIC	1	20200772_plate1rerun_CARDIO_INF	Pass	3.1138	4.1917
36_D7	36	D7	52	OID20234	P19971	TYMP	0.06	CARDIOMETABOLIC	1	20200772_plate1rerun_CARDIO_INF	Pass	3.1138	7.2143
362_D7	362	D7	22	OID20234	P19971	TYMP	0.06	CARDIOMETABOLIC	1	20200772_PLATE3_CARDIO_INF	Pass	3.1138	4.3204
363_D7	363	D7	93	OID20234	P19971	TYMP	0.06	CARDIOMETABOLIC	1	20200772_Plate9_CAR_INF	Pass	3.1138	5.3041
364_D7	364	D7	41	OID20234	P19971	TYMP	0.06	CARDIOMETABOLIC	1	20200772_plate7_CARDIO_INF	Pass	3.1138	4.7528
367_D7	367	D7	23	OID20234	P19971	TYMP	0.06	CARDIOMETABOLIC	1	20200772_plate1rerun_CARDIO_INF	Pass	3.1138	6.2315
368_D7	368	D7	42	OID20234	P19971	TYMP	0.06	CARDIOMETABOLIC	1	20200772_Plate4_CAR_INF	Pass	3.1138	4.1752
369_D7	369	D7	89	OID20234	P19971	TYMP	0.06	CARDIOMETABOLIC	1	20200772_PLATE3_CARDIO_INF	Pass	3.1138	5.5586
37_D7	37	D7	43	OID20234	P19971	TYMP	0.06	CARDIOMETABOLIC	1	20200772_Plate6_CAR_INF	Pass	3.1138	5.1075
375_D7	375	D7	82	OID20234	P19971	TYMP	0.06	CARDIOMETABOLIC	1	20200772_Plate4_CAR_INF	Pass	3.1138	5.0695
379_D7	379	D7	50	OID20234	P19971	TYMP	0.06	CARDIOMETABOLIC	1	20200772_PLATE3_CARDIO_INF	Pass	3.1138	4.7247
380_D7	380	D7	89	OID20234	P19971	TYMP	0.06	CARDIOMETABOLIC	1	20200772_Plate9_CAR_INF	Pass	3.1138	4.9985
382_D7	382	D7	92	OID20234	P19971	TYMP	0.06	CARDIOMETABOLIC	1	20200772_Plate10_CAR_INF	Pass	3.1138	5.1679
383_D7	383	D7	41	OID20234	P19971	TYMP	0.06	CARDIOMETABOLIC	1	20200772_Plate10_CAR_INF	Pass	3.1138	5.1858
384_D7	384	D7	75	OID20234	P19971	TYMP	0.06	CARDIOMETABOLIC	1	20200772_plate7_CARDIO_INF	Pass	3.1138	5.1529
39_D7	39	D7	79	OID20234	P19971	TYMP	0.06	CARDIOMETABOLIC	1	20200772_plate8_CARDIO_INF	Pass	3.1138	4.524
42_D7	42	D7	27	OID20234	P19971	TYMP	0.06	CARDIOMETABOLIC	1	20200772_Plate10_CAR_INF	Pass	3.1138	6.2734
45_D7	45	D7	55	OID20234	P19971	TYMP	0.06	CARDIOMETABOLIC	1	20200772_Plate6_CAR_INF	Pass	3.1138	6.5322
49_D7	49	D7	42	OID20234	P19971	TYMP	0.06	CARDIOMETABOLIC	1	20200772_plate8_CARDIO_INF	Pass	3.1138	5.5483
5_D7	5	D7	79	OID20234	P19971	TYMP	0.06	CARDIOMETABOLIC	1	20200772_plate1rerun_CARDIO_INF	Pass	3.1138	5.5553
50_D7	50	D7	50	OID20234	P19971	TYMP	0.06	CARDIOMETABOLIC	1	20200772_Plate5_CARDIO_INF	Pass	3.1138	5.9251
52_D7	52	D7	49	OID20234	P19971	TYMP	0.06	CARDIOMETABOLIC	1	20200772_PLATE3_CARDIO_INF	Warning	3.1138	4.451
53_D7	53	D7	79	OID20234	P19971	TYMP	0.06	CARDIOMETABOLIC	1	20200772_Plate5_CARDIO_INF	Pass	3.1138	5.3159
54_D7	54	D7	33	OID20234	P19971	TYMP	0.06	CARDIOMETABOLIC	1	20200772_Plate6_CAR_INF	Pass	3.1138	6.1702
59_D3.1	59	D7	73	OID20234	P19971	TYMP	0.06	CARDIOMETABOLIC	1	20200772_plate7_CARDIO_INF	Pass	3.1138	6.2527
6_D7	6	D7	8	OID20234	P19971	TYMP	0.06	CARDIOMETABOLIC	1	20200772_Plate4_CAR_INF	Pass	3.1138	6.7713
61_D7	61	D7	87	OID20234	P19971	TYMP	0.06	CARDIOMETABOLIC	1	20200772_Plate6_CAR_INF	Pass	3.1138	7.1732
66_D7	66	D7	74	OID20234	P19971	TYMP	0.06	CARDIOMETABOLIC	1	20200772_PLATE3_CARDIO_INF	Pass	3.1138	5.18
74_D7	74	D7	30	OID20234	P19971	TYMP	0.06	CARDIOMETABOLIC	1	20200772_Plate2_CAR_INF	Pass	3.1138	5.4764
154_D7.1	154	D7.1	69	OID20234	P19971	TYMP	0.06	CARDIOMETABOLIC	1	20200772_plate8_CARDIO_INF	Pass	3.1138	5.7334
43_D7.1	43	D7.1	39	OID20234	P19971	TYMP	0.06	CARDIOMETABOLIC	1	20200772_plate8_CARDIO_INF	Pass	3.1138	5.6507
102_DE	102	DE	18	OID20234	P19971	TYMP	0.06	CARDIOMETABOLIC	1	20200772_Plate4_CAR_INF	Pass	3.1138	5.2499
12_DE	12	DE	51	OID20234	P19971	TYMP	0.06	CARDIOMETABOLIC	1	20200772_Plate2_CAR_INF	Pass	3.1138	4.2604
132_DE	132	DE	32	OID20234	P19971	TYMP	0.06	CARDIOMETABOLIC	1	20200772_plate7_CARDIO_INF	Pass	3.1138	4.7027
135_DE	135	DE	16	OID20234	P19971	TYMP	0.06	CARDIOMETABOLIC	1	20200772_Plate2_CAR_INF	Pass	3.1138	5.3694
139_DE	139	DE	64	OID20234	P19971	TYMP	0.06	CARDIOMETABOLIC	1	20200772_Plate4_CAR_INF	Pass	3.1138	4.2578
143_DE	143	DE	91	OID20234	P19971	TYMP	0.06	CARDIOMETABOLIC	1	20200772_Plate5_CARDIO_INF	Pass	3.1138	5.3436
146_DE	146	DE	64	OID20234	P19971	TYMP	0.06	CARDIOMETABOLIC	1	20200772_Plate10_CAR_INF	Pass	3.1138	4.3857
15_DE	15	DE	90	OID20234	P19971	TYMP	0.06	CARDIOMETABOLIC	1	20200772_plate8_CARDIO_INF	Pass	3.1138	3.9831
154_DE	154	DE	49	OID20234	P19971	TYMP	0.06	CARDIOMETABOLIC	1	20200772_plate8_CARDIO_INF	Pass	3.1138	5.352
155_DE	155	DE	43	OID20234	P19971	TYMP	0.06	CARDIOMETABOLIC	1	20200772_plate8_CARDIO_INF	Pass	3.1138	3.33
156_DE	156	DE	49	OID20234	P19971	TYMP	0.06	CARDIOMETABOLIC	1	20200772_Plate5_CARDIO_INF	Pass	3.1138	6.394
158_DE	158	DE	8	OID20234	P19971	TYMP	0.06	CARDIOMETABOLIC	1	20200772_plate7_CARDIO_INF	Pass	3.1138	5.7259
171_DE	171	DE	82	OID20234	P19971	TYMP	0.06	CARDIOMETABOLIC	1	20200772_plate7_CARDIO_INF	Pass	3.1138	4.6386
193_DE	193	DE	56	OID20234	P19971	TYMP	0.06	CARDIOMETABOLIC	1	20200772_plate8_CARDIO_INF	Pass	3.1138	4.2483
196_DE	196	DE	63	OID20234	P19971	TYMP	0.06	CARDIOMETABOLIC	1	20200772_Plate2_CAR_INF	Pass	3.1138	3.9498
211_DE	211	DE	90	OID20234	P19971	TYMP	0.06	CARDIOMETABOLIC	1	20200772_Plate9_CAR_INF	Pass	3.1138	5.0666
221_DE	221	DE	52	OID20234	P19971	TYMP	0.06	CARDIOMETABOLIC	1	20200772_Plate6_CAR_INF	Pass	3.1138	4.3317
222_DE	222	DE	6	OID20234	P19971	TYMP	0.06	CARDIOMETABOLIC	1	20200772_plate1rerun_CARDIO_INF	Pass	3.1138	4.7008
251_DE	251	DE	87	OID20234	P19971	TYMP	0.06	CARDIOMETABOLIC	1	20200772_plate1rerun_CARDIO_INF	Pass	3.1138	2.7966
259_DE	259	DE	11	OID20234	P19971	TYMP	0.06	CARDIOMETABOLIC	1	20200772_plate1rerun_CARDIO_INF	Pass	3.1138	4.8669
261_DE	261	DE	13	OID20234	P19971	TYMP	0.06	CARDIOMETABOLIC	1	20200772_Plate9_CAR_INF	Pass	3.1138	3.7145
263_DE	263	DE	51	OID20234	P19971	TYMP	0.06	CARDIOMETABOLIC	1	20200772_Plate6_CAR_INF	Pass	3.1138	4.5586
267_DE	267	DE	65	OID20234	P19971	TYMP	0.06	CARDIOMETABOLIC	1	20200772_PLATE3_CARDIO_INF	Pass	3.1138	5.2915
29_DE	29	DE	91	OID20234	P19971	TYMP	0.06	CARDIOMETABOLIC	1	20200772_plate8_CARDIO_INF	Pass	3.1138	1.901
295_DE	295	DE	57	OID20234	P19971	TYMP	0.06	CARDIOMETABOLIC	1	20200772_Plate4_CAR_INF	Pass	3.1138	3.5511
311_DE	311	DE	41	OID20234	P19971	TYMP	0.06	CARDIOMETABOLIC	1	20200772_Plate2_CAR_INF	Pass	3.1138	4.7437
312_DE	312	DE	63	OID20234	P19971	TYMP	0.06	CARDIOMETABOLIC	1	20200772_Plate9_CAR_INF	Pass	3.1138	4.9099
321_DE	321	DE	73	OID20234	P19971	TYMP	0.06	CARDIOMETABOLIC	1	20200772_Plate5_CARDIO_INF	Pass	3.1138	4.3442
334_DE	334	DE	8	OID20234	P19971	TYMP	0.06	CARDIOMETABOLIC	1	20200772_Plate5_CARDIO_INF	Pass	3.1138	6.1877
348_DE	348	DE	44	OID20234	P19971	TYMP	0.06	CARDIOMETABOLIC	1	20200772_plate8_CARDIO_INF	Pass	3.1138	5.2429
352_DE	352	DE	20	OID20234	P19971	TYMP	0.06	CARDIOMETABOLIC	1	20200772_Plate6_CAR_INF	Pass	3.1138	4.7097
353_DE	353	DE	6	OID20234	P19971	TYMP	0.06	CARDIOMETABOLIC	1	20200772_Plate4_CAR_INF	Pass	3.1138	5.8504
358_DE	358	DE	94	OID20234	P19971	TYMP	0.06	CARDIOMETABOLIC	1	20200772_plate1rerun_CARDIO_INF	Pass	3.1138	4.116
364_DE	364	DE	17	OID20234	P19971	TYMP	0.06	CARDIOMETABOLIC	1	20200772_plate7_CARDIO_INF	Pass	3.1138	4.5915
383_DE	383	DE	82	OID20234	P19971	TYMP	0.06	CARDIOMETABOLIC	1	20200772_Plate10_CAR_INF	Pass	3.1138	4.5154
39_DE	39	DE	85	OID20234	P19971	TYMP	0.06	CARDIOMETABOLIC	1	20200772_plate8_CARDIO_INF	Pass	3.1138	3.893
42_DE	42	DE	38	OID20234	P19971	TYMP	0.06	CARDIOMETABOLIC	1	20200772_Plate10_CAR_INF	Pass	3.1138	4.2777
49_DE	49	DE	16	OID20234	P19971	TYMP	0.06	CARDIOMETABOLIC	1	20200772_plate8_CARDIO_INF	Pass	3.1138	5.1673
54_DE	54	DE	64	OID20234	P19971	TYMP	0.06	CARDIOMETABOLIC	1	20200772_Plate6_CAR_INF	Pass	3.1138	3.7107
66_DE	66	DE	55	OID20234	P19971	TYMP	0.06	CARDIOMETABOLIC	1	20200772_PLATE3_CARDIO_INF	Pass	3.1138	5.6085
344_DE.1	344	DE.1	29	OID20234	P19971	TYMP	0.06	CARDIOMETABOLIC	1	20200772_PLATE3_CARDIO_INF	Pass	3.1138	4.3692
344_DE.2	344	DE.2	41	OID20234	P19971	TYMP	0.06	CARDIOMETABOLIC	1	20200772_PLATE3_CARDIO_INF	Pass	3.1138	4.6049

## Sheet: TYMP D0 by subject_ID
SampleID	subject_id	COVID	Timepoint	Index	OlinkID	UniProt	Assay	MissingFreq	Panel	Panel_Version	PlateID	QC_Warning	LOD	NPX	Age cat	BMI cat	HEART	LUNG	KIDNEY	DIABETES	HTN	IMMUNO	Resp_Symp	Fever_Sympt	GI_Symp	WHO 0	WHO 3	WHO 7	WHO 28	WHO max	abs_neut_0_cat	abs_lymph_0_cat	abs_mono_0_cat	creat_0_cat	crp_0_cat	ddimer_0_cat	ldh_0_cat	Trop_72h	abs_neut_3_cat	abs_lymph_3_cat	abs_mono_3_cat	creat_3_cat	crp_3_cat	ddimer_3_cat	ldh_3_cat	abs_neut_7_cat	abs_lymph_7_cat	abs_mono_7_cat	creat_7_cat
1_D0	1	1	D0	56	OID20234	P19971	TYMP	0.06	CARDIOMETABOLIC	1	20200772_Plate5_CARDIO_INF	Pass	3.1138	3.7062	1	4	0	0	0	0	0	0	1	1	1	4	5	6	6	4	3	2	2	2	1	1	2	0	2	4	2	1	1	1	1
2_D0	2	1	D0	21	OID20234	P19971	TYMP	0.06	CARDIOMETABOLIC	1	20200772_Plate4_CAR_INF	Pass	3.1138	6.3207	2	2	0	0	0	0	0	0	1	1	1	4	4	6	6	4	3	3	3	2	3	2	2	0	2	4	3	1	2
3_D0	3	1	D0	40	OID20234	P19971	TYMP	0.06	CARDIOMETABOLIC	1	20200772_plate1rerun_CARDIO_INF	Pass	3.1138	6.3102	3	4	0	1	0	0	0	0	1	0	1	4	4	6	6	4	3	3	2	2	4	3	4	0	3	4	3	2	3	2	3
4_D0	4	1	D0	49	OID20234	P19971	TYMP	0.06	CARDIOMETABOLIC	1	20200772_Plate4_CAR_INF	Pass	3.1138	4.87	1	2	0	0	0	0	0	0	1	1	0	4	4	6	6	4	2	2	2	2	1	2	2	0	3	4	2	1	2	2	3
5_D0	5	1	D0	25	OID20234	P19971	TYMP	0.06	CARDIOMETABOLIC	1	20200772_plate1rerun_CARDIO_INF	Pass	3.1138	5.2887	3	3	0	0	0	1	1	0	1	1	1	4	4	4	6	4	3	5	3	2	4	3	3	0	3	5	2	1	5	3		3	5	3	1
6_D0	6	1	D0	68	OID20234	P19971	TYMP	0.06	CARDIOMETABOLIC	1	20200772_Plate4_CAR_INF	Pass	3.1138	6.4432	1	1	1	0	0	0	0	0	1	0	0	4	4	4	6	4	3	2	1	2	3	3	4	0	3	4	1	1	4	3	5	3	3	2	1
7_D0	7	1	D0	33	OID20234	P19971	TYMP	0.06	CARDIOMETABOLIC	1	20200772_plate1rerun_CARDIO_INF	Pass	3.1138	5.6428	2	2	0	0	0	1	0	0	1	1	0	4	4	6	6	4	3	2	3	2	5	3	3	0	3	2	2	2	4	3	3
10_D0	10	0	D0	56	OID20234	P19971	TYMP	0.06	CARDIOMETABOLIC	1	20200772_plate7_CARDIO_INF	Pass	3.1138	5.25	2	2	0	0	0	0	0	0	1	1	0	5	5	6	6	5	1	3	2	1	1	1	2	0	2	3	2	1
11_D0	11	1	D0	59	OID20234	P19971	TYMP	0.06	CARDIOMETABOLIC	1	20200772_Plate2_CAR_INF	Pass	3.1138	3.1362	3	2	0	0	0	0	0	0	1	1	1	6	6	6	6	6	3	3	2	2				0
12_D0	12	1	D0	66	OID20234	P19971	TYMP	0.06	CARDIOMETABOLIC	1	20200772_Plate2_CAR_INF	Pass	3.1138	6.2401	2	4	0	0	0	1	0	0	1	1	0	2	2	2	6	2	3	2	2	1	5	2	5	0	4	1	2	3	4	4	4	3	3	3	3
13_D0	13	1	D0	42	OID20234	P19971	TYMP	0.06	CARDIOMETABOLIC	1	20200772_Plate5_CARDIO_INF	Pass	3.1138	5.6375	4	4	1	1	0	1	1	0	1	0	1	4	4	6	6	4	2	3	3	2	1	3	2	0	2	4	3	1
14_D0	14	1	D0	75	OID20234	P19971	TYMP	0.06	CARDIOMETABOLIC	1	20200772_Plate2_CAR_INF	Pass	3.1138	5.2687	4	3	0	0	1	0	1	1	1	1	1	4	2	2	2	2	3	1	2	4	4	3	2	0	2	2	2	4	4	2	2	2	1	2	4
15_D0	15	1	D0	47	OID20234	P19971	TYMP	0.06	CARDIOMETABOLIC	1	20200772_plate8_CARDIO_INF	Pass	3.1138	3.7838	4	2	1	0	0	0	1	1	1	1	0	2	2	2	1	1	5	1	5	2	5	3	3	0	5	2	2	1	3	3	2	5	2	5	1
16_D0	16	0	D0	2	OID20234	P19971	TYMP	0.06	CARDIOMETABOLIC	1	20200772_Plate5_CARDIO_INF	Pass	3.1138	5.0693	3	3	0	1	0	0	1	1	0	0	0	2	2	4	6	2	4	4	3	3	1	4	5	1	3	1	2	2				3	3	3	1
17_D0	17	1	D0	55	OID20234	P19971	TYMP	0.06	CARDIOMETABOLIC	1	20200772_Plate5_CARDIO_INF	Pass	3.1138	6.7011	3	1	0	0	0	0	1	0	1	1	0	5	5	6	6	5	3	3	2	2	3	2	4	0	3	3	3	1	3	3	2
18_D0	18	1	D0	27	OID20234	P19971	TYMP	0.06	CARDIOMETABOLIC	1	20200772_Plate6_CAR_INF	Pass	3.1138	4.5716	2	2	0	0	0	0	0	0	1	1	1	5	5	6	6	5	3	4	1	1	2	2	3	0	2	4	3	1	2		2
19_D0	19	1	D0	79	OID20234	P19971	TYMP	0.06	CARDIOMETABOLIC	1	20200772_Plate9_CAR_INF	Pass	3.1138	6.3618	3	3	0	0	0	0	0	0	1	1	0	4	4	5	6	4	3	2	2	2	5	3	4	0	2	3	2	1	4	3	3	2	4	2	1
20_D0	20	1	D0	68	OID20234	P19971	TYMP	0.06	CARDIOMETABOLIC	1	20200772_Plate6_CAR_INF	Pass	3.1138	4.937	3	4	1	0	0	1	0	1	1	0	1	4	4	4	6	4	3	1	3	2	3	2	1	0	3	2	3	2	3	3	2	3	2	3	1
21_D0	21	0	D0	77	OID20234	P19971	TYMP	0.06	CARDIOMETABOLIC	1	20200772_plate8_CARDIO_INF	Pass	3.1138	3.877	3	1	1	1	1	1	1	0	1	0	0	4	5	5	6	4	3	3	2	5	1	2	2	0	2	3	3	5	3	2	2	2	3	3	5
22_D0	22	1	D0	44	OID20234	P19971	TYMP	0.06	CARDIOMETABOLIC	1	20200772_Plate6_CAR_INF	Pass	3.1138	8.04	5	2	0	0	0	1	1	0	1	1	1	4	4	5	6	4	5	3	3	3	5	5	5	0	4	4	2	2	5	5	5	4	4	3	2
23_D0	23	1	D0	4	OID20234	P19971	TYMP	0.06	CARDIOMETABOLIC	1	20200772_Plate4_CAR_INF	Pass	3.1138	6.0309	5	2	1	1	1	0	1	0	1	1	0	4	5	6	6	4	3	3	3	3	2	3	2	0	3	4	4	3		2	3
24_D0	24	1	D0	56	OID20234	P19971	TYMP	0.06	CARDIOMETABOLIC	1	20200772_Plate4_CAR_INF	Pass	3.1138	5.6433	1	3	0	0	0	0	0	0	1	1	1	4	4	6	6	4	3	4	3	1	4	5	5	0	3	4	4	1	3	3	4
25_D0	25	0	D0	26	OID20234	P19971	TYMP	0.06	CARDIOMETABOLIC	1	20200772_Plate2_CAR_INF	Pass	3.1138	4.8899	4	2	0	0	0	0	0	1	1	1	0	4	4	4	6	4	1	1	1	2	5	3	2	0	1	1	1	2	5	3	2	2	1	1	2
26_D0	26	1	D0	58	OID20234	P19971	TYMP	0.06	CARDIOMETABOLIC	1	20200772_PLATE3_CARDIO_INF	Pass	3.1138	5.2448	1	5	0	0	0	0	0	0	1	0	1	6	6	6	6	6	2	3	1	1	1	1	3	0
27_D0	27	1	D0	63	OID20234	P19971	TYMP	0.06	CARDIOMETABOLIC	1	20200772_Plate4_CAR_INF	Pass	3.1138	5.7477	3	3	0	0	0	0	0	0	1	1	1	6	6	6	6	6	2	2	2	2	2	2	3	0
28_D0	28	0	D0	2	OID20234	P19971	TYMP	0.06	CARDIOMETABOLIC	1	20200772_Plate2_CAR_INF	Pass	3.1138	3.0641	4	3	0	0	0	0	1	0	1	0	0	5	5	6	6	5	3	3	3	2	1	2		0				2	1
29_D0	29	1	D0	62	OID20234	P19971	TYMP	0.06	CARDIOMETABOLIC	1	20200772_plate8_CARDIO_INF	Pass	3.1138	6.8047	2	2	0	0	0	0	0	0	1	1	1	2	2	2	6	2	3	3	2	2	4	2	3	0	5	2	2	1		4	3	4	2	3	1
30_D0	30	1	D0	44	OID20234	P19971	TYMP	0.06	CARDIOMETABOLIC	1	20200772_plate7_CARDIO_INF	Pass	3.1138	4.4929	5	3	1	0	1	1	0	1	1	0	0	4	4	4	6	4	5	3	5	2	1	1	2	0	5	1	5	2				4	1	4	2
31_D0	31	1	D0	51	OID20234	P19971	TYMP	0.06	CARDIOMETABOLIC	1	20200772_plate7_CARDIO_INF	Pass	3.1138	5.4127	1	5	0	0	0	1	0	0	1	1	1	6	6	6	6	6	2	3	1	1				0
32_D0	32	1	D0	85	OID20234	P19971	TYMP	0.06	CARDIOMETABOLIC	1	20200772_Plate2_CAR_INF	Pass	3.1138	5.5454	5	2	0	0	0	0	1	0	1	0	0	2	2	2	1	1	3	1	1	1	4	2	3	0	3	2	2	1		2	4	3	4	2	2
33_D0	33	1	D0	18	OID20234	P19971	TYMP	0.06	CARDIOMETABOLIC	1	20200772_Plate2_CAR_INF	Pass	3.1138	4.1254	3	3	1	0	1	1	1	0	1	0	1	5	5	6	6	5	3	3	3	3	2	5	2	0	2	3	3	2	1	3	1
34_D0	34	0	D0	61	OID20234	P19971	TYMP	0.06	CARDIOMETABOLIC	1	20200772_plate8_CARDIO_INF	Pass	3.1138	3.4661	4	3	0	0	1	1	1	0	1	0	1	5	5	6	6	5	3	4	4	3	1	2	1	0				3
35_D0	35	1	D0	78	OID20234	P19971	TYMP	0.06	CARDIOMETABOLIC	1	20200772_plate7_CARDIO_INF	Pass	3.1138	6.1077	2	2	0	0	0	0	0	0	1	1	1	4	4	6	6	4	3	2	2	2	3	1	4	0	2	3	2	2	3		4
36_D0	36	1	D0	31	OID20234	P19971	TYMP	0.06	CARDIOMETABOLIC	1	20200772_plate1rerun_CARDIO_INF	Pass	3.1138	6.0359	4	2	0	0	0	1	1	0	1	0	0	2	2	2	2	2	3	2	2	4	5	3	5	0	3	2		3	4	5	5	4		1	4
37_D0	37	1	D0	76	OID20234	P19971	TYMP	0.06	CARDIOMETABOLIC	1	20200772_Plate6_CAR_INF	Pass	3.1138	6.0947	5	3	0	0	1	1	1	0	1	1	0	2	2	2	2	2	3	3	4	3	4	3	3	0	2		2	3	5	3	4	3	1	1	4
38_D0	38	1	D0	19	OID20234	P19971	TYMP	0.06	CARDIOMETABOLIC	1	20200772_Plate9_CAR_INF	Pass	3.1138	4.9856	3	3	0	0	0	1	1	0	1	1	1	5	5	6	6	5	3	3	2	2	4	3	3	0	3	4	2	1	3	3	3
39_D0	39	1	D0	6	OID20234	P19971	TYMP	0.06	CARDIOMETABOLIC	1	20200772_plate8_CARDIO_INF	Pass	3.1138	6.1759	1	4	0	0	0	0	0	0	1	1	0	2	2	2	6	2	3	2	2	2	2	2	3	0	3	4	2	1	5	2	4	4	3	3	3
40_D0	40	1	D0	46	OID20234	P19971	TYMP	0.06	CARDIOMETABOLIC	1	20200772_Plate2_CAR_INF	Pass	3.1138	4.6416	4	2	0	1	1	0	0	0	1	1	1	4	4	6	6	4	3	3	4	2	3	2	3	0	3	3	5	2	2	2	2
41_D0	41	1	D0	30	OID20234	P19971	TYMP	0.06	CARDIOMETABOLIC	1	20200772_Plate5_CARDIO_INF	Pass	3.1138	7.1317	2	3	0	0	0	0	0	0	1	0	0	4	4	6	6	4	3	3	1	2	4	5	5	0	3	4	3		4	4	4
42_D0	42	1	D0	79	OID20234	P19971	TYMP	0.06	CARDIOMETABOLIC	1	20200772_Plate10_CAR_INF	Pass	3.1138	5.9701	3	2	0	0	0	0	0	1	1	1	1	2	2	2	2	2	2	2	2	1	4	2	5	1	3	1	1	2	4			4	1	5	2
43_D0	43	1	D0	25	OID20234	P19971	TYMP	0.06	CARDIOMETABOLIC	1	20200772_plate8_CARDIO_INF	Pass	3.1138	5.64	4	2	1	0	0	1	1	0	1	0	0	4	4	4	6	4	2	2	2	2	2	3	4	0	2	2	1	3	3	3	4	2	2	2	2
44_D0	44	0	D0	32	OID20234	P19971	TYMP	0.06	CARDIOMETABOLIC	1	20200772_Plate10_CAR_INF	Pass	3.1138	4.0929	4	3	1	1	0	1	1	0	1	1	0	4	4	4	6	4	5	2	5	2	2	2	1	0	4	3	5	2	3	1	1	4	4	5	2
45_D0	45	1	D0	80	OID20234	P19971	TYMP	0.06	CARDIOMETABOLIC	1	20200772_Plate6_CAR_INF	Pass	3.1138	5.9723	4	4	0	0	1	1	0	0	1	1	1	2	2	2	1	1	3	1	3	5	4	3	4	0	3	2	2	5	4	4	4				5
46_D0	46	1	D0	78	OID20234	P19971	TYMP	0.06	CARDIOMETABOLIC	1	20200772_Plate10_CAR_INF	Pass	3.1138	3.9866	4	2	1	0	0	0	1	0	0	0	0	2	1	1	1	1	3	5	2	3	1	3	2	1
47_D0	47	1	D0	31	OID20234	P19971	TYMP	0.06	CARDIOMETABOLIC	1	20200772_Plate2_CAR_INF	Pass	3.1138	5.9385	1	2	0	0	0	0	0	1	1	1	1	6	6	6	6	6	2	4	4	1	2	2	2	0
48_D0	48	1	D0	59	OID20234	P19971	TYMP	0.06	CARDIOMETABOLIC	1	20200772_plate8_CARDIO_INF	Pass	3.1138	2.9393	5	5	0	0	0	0	1	0	1	1	1	5	5	6	6	5	2	2	3	1	1	2	2	0	2	4	3	1	1	2	2
49_D0	49	1	D0	31	OID20234	P19971	TYMP	0.06	CARDIOMETABOLIC	1	20200772_plate8_CARDIO_INF	Warning	3.1138	5.7399	4	2	0	0	0	0	1	0	1	1	0	2	2	2	2	2	4	3	3	1	4	4	4	0	5	1		2				4	4	5	2
50_D0	50	1	D0	61	OID20234	P19971	TYMP	0.06	CARDIOMETABOLIC	1	20200772_Plate5_CARDIO_INF	Pass	3.1138	6.0413	1	4	0	0	0	1	0	0	1	1	0	4	4	5	6	4	4	5	3	1	5	3	2	0	4	5	3	1	5	3	3	2	5	3	1
51_D0	51	0	D0	50	OID20234	P19971	TYMP	0.06	CARDIOMETABOLIC	1	20200772_Plate10_CAR_INF	Pass	3.1138	3.8467	4	1	0	0	0	0	0	0	0	0	0	2	4	4	6	2	3	2	2	2				1				2			5				2
52_D0	52	1	D0	4	OID20234	P19971	TYMP	0.06	CARDIOMETABOLIC	1	20200772_PLATE3_CARDIO_INF	Pass	3.1138	5.4075	4	1	0	0	0	0	0	0	1	1	1	2	2	2	2	2	3	1	2	2	5	3	3	1	3	2	3	4	5	3	4	3	1	4	3
53_D0	53	1	D0	93	OID20234	P19971	TYMP	0.06	CARDIOMETABOLIC	1	20200772_Plate5_CARDIO_INF	Pass	3.1138	5.709	4	2	0	0	0	1	1	0	1	1	0	2	2	2	1	1	4	1	2	2	5	3	2	0	5	4	1	4	4	4	4	1	1	1	3
54_D0	54	1	D0	90	OID20234	P19971	TYMP	0.06	CARDIOMETABOLIC	1	20200772_Plate6_CAR_INF	Pass	3.1138	6.1738	2	3	0	0	0	1	1	0	1	1	0	2	2	2	2	2	4	3	3	4	4	4	4	0	2	5	5	5	4	5	3	4	3	5	5
55_D0	55	0	D0	58	OID20234	P19971	TYMP	0.06	CARDIOMETABOLIC	1	20200772_Plate2_CAR_INF	Pass	3.1138	4.174	4	1	0	0	0	0	0	0	1	1	0	4	5	6	6	4	3	3	4	1	2	2	2	0	3	4	3	1	4	2	1
56_D0	56	1	D0	64	OID20234	P19971	TYMP	0.06	CARDIOMETABOLIC	1	20200772_Plate2_CAR_INF	Pass	3.1138	3.6002	5	5	0	0	0	0	1	1	1	1	0	4	1	1	1	1								0
57_D0	57	1	D0	91	OID20234	P19971	TYMP	0.06	CARDIOMETABOLIC	1	20200772_Plate4_CAR_INF	Pass	3.1138	5.3113	3	3	0	0	0	0	1	0	1	1	1	4	4	4	6	4	3	3	1	2	4	2	3	0	2	2	1	2	3	2		2	4	2	1
58_D0	58	1	D0	93	OID20234	P19971	TYMP	0.06	CARDIOMETABOLIC	1	20200772_plate1rerun_CARDIO_INF	Pass	3.1138	5.4078	2	3	0	0	0	0	0	0	1	1	0	5	6	6	6	5	3	4	3	1	2	1	3	0
59_D0	59	1	D0	91	OID20234	P19971	TYMP	0.06	CARDIOMETABOLIC	1	20200772_plate7_CARDIO_INF	Pass	3.1138	5.734	5	1	0	0	0	1	1	1	1	1	0	4	5	5	6	4	3	5	3	1	4	3	3	0	2	4	4	1	3	2	2	3	5	4	1
60_D0	60	1	D0	86	OID20234	P19971	TYMP	0.06	CARDIOMETABOLIC	1	20200772_Plate9_CAR_INF	Pass	3.1138	5.9188	4	1	0	0	0	0	0	0	1	1	1	5	6	6	6	5	2	1	2	2	3	3	4	0
61_D0	61	1	D0	75	OID20234	P19971	TYMP	0.06	CARDIOMETABOLIC	1	20200772_Plate6_CAR_INF	Pass	3.1138	6.2349	4	1	1	0	1	1	1	0	1	0	0	4	4	4	1	1	3	2	1	5	5	5	5	1	3	1	1	4	3	5	5
62_D0	62	1	D0	4	OID20234	P19971	TYMP	0.06	CARDIOMETABOLIC	1	20200772_Plate6_CAR_INF	Pass	3.1138	3.4874	3	3	1	1	0	1	1	0	1	0	0	4	6	6	6	4	3	4	3	1	1	3	2	0
63_D0	63	1	D0	22	OID20234	P19971	TYMP	0.06	CARDIOMETABOLIC	1	20200772_Plate10_CAR_INF	Pass	3.1138	5.8424	4	2	0	0	0	0	1	0	1	0	1	4	5	6	6	4	3	2	2	2	5	2	3	0	2	2	2	1	3	2
64_D0	64	1	D0	25	OID20234	P19971	TYMP	0.06	CARDIOMETABOLIC	1	20200772_PLATE3_CARDIO_INF	Warning	3.1138	5.5332	2	3	0	0	0	0	0	0	1	1	1	4	6	6	6	4	4	4	2	1	5	2	2	0
65_D0	65	0	D0	92	OID20234	P19971	TYMP	0.06	CARDIOMETABOLIC	1	20200772_Plate9_CAR_INF	Pass	3.1138	3.8854	4	2	0	1	0	0	0	0	1	1	1	6	6	6	6	6	3	5	3	2	1	2	2	0
66_D0	66	1	D0	40	OID20234	P19971	TYMP	0.06	CARDIOMETABOLIC	1	20200772_PLATE3_CARDIO_INF	Pass	3.1138	2.9674	3	2	0	0	0	0	1	0	1	1	1	4	4	4	6	4	3	2	2	2	5	3	4	0	4	2	1	2	4			3	2	2	1
67_D0	67	1	D0	49	OID20234	P19971	TYMP	0.06	CARDIOMETABOLIC	1	20200772_Plate9_CAR_INF	Pass	3.1138	5.0425	2	2	0	0	0	0	1	0	1	1	1	5	6	6	6	5	3	4	3	1	3	3	3	0
68_D0	68	1	D0	55	OID20234	P19971	TYMP	0.06	CARDIOMETABOLIC	1	20200772_plate8_CARDIO_INF	Pass	3.1138	5.7869	4	4	0	0	1	1	1	0	1	1	1	4	4	4	6	4	2	1	2	3	5	3	3	0	2	2	2	3	5	3	2	2	2	1	2
69_D0	69	1	D0	15	OID20234	P19971	TYMP	0.06	CARDIOMETABOLIC	1	20200772_Plate2_CAR_INF	Pass	3.1138	5.1617	2	2	0	0	0	0	0	0	1	1	1	4	6	6	6	4	2	4	3	2	2	1	2	0
70_D0	70	1	D0	75	OID20234	P19971	TYMP	0.06	CARDIOMETABOLIC	1	20200772_plate8_CARDIO_INF	Pass	3.1138	5.1718	3	1	1	1	0	0	1	0	1	1	0	5	4	5	6	4	5	2	4	3	4	5	2	0	5	4	5	2	4	4	3	5	5	5	2
71_D0	71	0	D0	42	OID20234	P19971	TYMP	0.06	CARDIOMETABOLIC	1	20200772_PLATE3_CARDIO_INF	Pass	3.1138	3.1488	4	2	0	1	0	1	1	0	1	0	1	4	4	6	4	4	2	4	3	2	1	3	1	0	2	5	3	2	1	1	1
72_D0	72	0	D0	54	OID20234	P19971	TYMP	0.06	CARDIOMETABOLIC	1	20200772_PLATE3_CARDIO_INF	Pass	3.1138	3.2137	2	3	0	0	0	0	0	0	1	1	0	2	2	5	6	2	5	5	5	2	1	1	2	0	4	3	5	2	5	3		3	4	5	1
73_D0	73	1	D0	57	OID20234	P19971	TYMP	0.06	CARDIOMETABOLIC	1	20200772_Plate10_CAR_INF	Pass	3.1138	5.8367	1	5	0	0	0	0	0	0	1	1	0	6	6	6	6	6	2	4	2	2				0
74_D0	74	1	D0	67	OID20234	P19971	TYMP	0.06	CARDIOMETABOLIC	1	20200772_Plate2_CAR_INF	Pass	3.1138	6.4587	3	3	0	0	0	0	0	0	1	1	1	2	2	4	6	2	3	3		1	3	2	4	0	3	4	4	1	4	3		3	3	2	1
75_D0	75	1	D0	52	OID20234	P19971	TYMP	0.06	CARDIOMETABOLIC	1	20200772_Plate2_CAR_INF	Pass	3.1138	5.1518	5	5	0	0	0	0	0	0	1	0	0	4	1	1	1	1								0
76_D0	76	1	D0	28	OID20234	P19971	TYMP	0.06	CARDIOMETABOLIC	1	20200772_plate7_CARDIO_INF	Pass	3.1138	5.4423	4	4	1	0	1	0	1	0	1	1	1	4	4	4	1	1	2	2	4	4	2	2	2	0	3	2	3	3	2	3	3
100_D0	100	1	D0	50	OID20234	P19971	TYMP	0.06	CARDIOMETABOLIC	1	20200772_Plate2_CAR_INF	Pass	3.1138	5.6155	1	4	0	0	0	0	0	0	1	1	0	4	5	6	6	4	3	3	2	2	1	5	4	0	2	5	2	2	1	4	3
101_D0	101	1	D0	93	OID20234	P19971	TYMP	0.06	CARDIOMETABOLIC	1	20200772_Plate4_CAR_INF	Pass	3.1138	4.8684	2	1	0	0	0	0	0	0	1	1	1	4	4	4	6	4	3	3	2	2	3	2	3	0	2	3	2	2	3	2	3	2	4	3	2
102_D0	102	1	D0	70	OID20234	P19971	TYMP	0.06	CARDIOMETABOLIC	1	20200772_Plate4_CAR_INF	Pass	3.1138	5.2979	5	3	0	0	0	0	1	0	1	0	1	5	2	2	1	1	2	1	1	1	3	2	2	0	3	1	1	3	5	3	5	3	2	2	2
103_D0	103	1	D0	63	OID20234	P19971	TYMP	0.06	CARDIOMETABOLIC	1	20200772_Plate5_CARDIO_INF	Pass	3.1138	3.5611	1	5	0	0	0	0	0	0	1	0	1	6	6	6	6	6	3	5	2	1		2		0
104_D0	104	0	D0	20	OID20234	P19971	TYMP	0.06	CARDIOMETABOLIC	1	20200772_PLATE3_CARDIO_INF	Pass	3.1138	3.2846	5	3	1	0	0	0	1	0	1	0	0	6	6	6	6	6	3	2	4	2	1	2	2	0
105_D0	105	0	D0	10	OID20234	P19971	TYMP	0.06	CARDIOMETABOLIC	1	20200772_plate8_CARDIO_INF	Pass	3.1138	2.4915	3	3	1	1	0	0	1	0	1	0	0	6	6	6	6	6	4	4	5	2	3	4	1	0
106_D0	106	1	D0	39	OID20234	P19971	TYMP	0.06	CARDIOMETABOLIC	1	20200772_PLATE3_CARDIO_INF	Pass	3.1138	6.5046	2	2	0	0	0	1	0	0	1	1	0	2	2	2	1	1	3	2	3	1	4	2	4	0	3	3	4	1	5	4	5				1
107_D0	107	0	D0	52	OID20234	P19971	TYMP	0.06	CARDIOMETABOLIC	1	20200772_plate7_CARDIO_INF	Pass	3.1138	4.0476	3	1	0	1	0	0	1	0	1	0	1	2	5	6	6	2	2	1	2	2				0				1
108_D0	108	1	D0	19	OID20234	P19971	TYMP	0.06	CARDIOMETABOLIC	1	20200772_Plate10_CAR_INF	Pass	3.1138	6.6363	3	4	0	0	0	1	1	0	1	0	1	4	4	6	6	4	2	1	2	4	3	2	4	0	2	1	1	2	4	2	4
109_D0	109	1	D0	82	OID20234	P19971	TYMP	0.06	CARDIOMETABOLIC	1	20200772_Plate6_CAR_INF	Pass	3.1138	3.3526	5	1	0	0	0	0	0	0	0	1	0	5	6	6	6	5	2	4	2	2	2	3	3	0
110_D0	110	0	D0	50	OID20234	P19971	TYMP	0.06	CARDIOMETABOLIC	1	20200772_plate8_CARDIO_INF	Pass	3.1138	4.4441	4	5	0	0	1	1	1	0	1	0	1	5	6	6	6	5	3	2	2	2	1	1	3	0
111_D0	111	0	D0	26	OID20234	P19971	TYMP	0.06	CARDIOMETABOLIC	1	20200772_Plate5_CARDIO_INF	Pass	3.1138	3.8369	5	3	1	0	0	1	1	0	1	0	0	2	2	5	6	2	5	5	4	3	3	4	4	0	3	2	3	2	4	3	2	3	3	4	3
112_D0	112	1	D0	86	OID20234	P19971	TYMP	0.06	CARDIOMETABOLIC	1	20200772_plate7_CARDIO_INF	Pass	3.1138	3.6444	4	2	0	1	0	0	0	0	1	0	0	5	6	6	6	5	3	5	3	1	2	2	2	0
113_D0	113	1	D0	56	OID20234	P19971	TYMP	0.06	CARDIOMETABOLIC	1	20200772_Plate9_CAR_INF	Pass	3.1138	5.8245	3	5	0	0	0	1	0	0	1	1	0	6	6	6	6	6	3	5	3	1	2	1	1	0
114_D0	114	1	D0	7	OID20234	P19971	TYMP	0.06	CARDIOMETABOLIC	1	20200772_plate7_CARDIO_INF	Pass	3.1138	4.5769	4	3	0	1	0	0	1	0	1	1	1	5	4	6	6	4	3	2	5	2	2	1	2	0	3	2	1	2	1	1	1
115_D0	115	1	D0	34	OID20234	P19971	TYMP	0.06	CARDIOMETABOLIC	1	20200772_Plate5_CARDIO_INF	Pass	3.1138	5.1208	5	3	0	0	0	0	1	0	0	0	1	4	4	4	6	4	3	3	4	3	4	3	2	0	3	3	3	1	3	3	1	3	3	3	1
116_D0	116	1	D0	92	OID20234	P19971	TYMP	0.06	CARDIOMETABOLIC	1	20200772_Plate5_CARDIO_INF	Pass	3.1138	3.5073	3	2	0	0	1	1	1	0	0	0	0	6	6	6	6	6	2	2	2	5				0
117_D0	117	1	D0	80	OID20234	P19971	TYMP	0.06	CARDIOMETABOLIC	1	20200772_Plate10_CAR_INF	Pass	3.1138	5.1447	3	3	0	0	0	1	1	0	1	1	0	5	6	6	6	5	3	2	1	2	3	2	1	0
118_D0	118	0	D0	57	OID20234	P19971	TYMP	0.06	CARDIOMETABOLIC	1	20200772_plate7_CARDIO_INF	Pass	3.1138	1.7431	1	0	0	1	0	0	0	0	1	1	0	4	5	6	6	4	5	2	5	2	4	1	1	0	2	4	3		3
119_D0	119	1	D0	92	OID20234	P19971	TYMP	0.06	CARDIOMETABOLIC	1	20200772_plate7_CARDIO_INF	Pass	3.1138	6.3551	3	3	0	0	0	0	0	0	1	1	1	4	4	5	6	4	2	2	1	2	4	1	5	0	2	2	2	2	4	1	3	2	3	2	1
120_D0	120	0	D0	85	OID20234	P19971	TYMP	0.06	CARDIOMETABOLIC	1	20200772_Plate6_CAR_INF	Pass	3.1138	3.9473	4	2	1	1	0	0	1	0	1	0	0	4	5	4	6	4	4	3	4	2	3		2	0	3	3	4	1	2		2	3	4	3	1
121_D0	121	1	D0	17	OID20234	P19971	TYMP	0.06	CARDIOMETABOLIC	1	20200772_Plate2_CAR_INF	Pass	3.1138	5.5138	4	3	1	1	0	1	1	0	1	1	0	4	2	2	2	2	2	3	1	3	3	4	4	0	2	3	1	2	5	4	5	4	3		3
122_D0	122	1	D0	67	OID20234	P19971	TYMP	0.06	CARDIOMETABOLIC	1	20200772_Plate6_CAR_INF	Pass	3.1138	5.1807	2	1	0	0	0	0	1	0	1	1	0	6	6	6	6	6	2	3	2	2				0
123_D0	123	1	D0	38	OID20234	P19971	TYMP	0.06	CARDIOMETABOLIC	1	20200772_Plate2_CAR_INF	Pass	3.1138	6.7058	5	1	0	0	0	0	1	0	1	1	1	4	4	4	1	1	4	2	3	2	5	5	5	0	4	2	3	2	4			4	4	4	2
124_D0	124	1	D0	27	OID20234	P19971	TYMP	0.06	CARDIOMETABOLIC	1	20200772_plate8_CARDIO_INF	Pass	3.1138	6.1007	4	2	0	0	0	0	0	1	1	1	0	5	5	6	6	5	1	1	1	1	4	3	2	0	1	1	2	1
125_D0	125	1	D0	65	OID20234	P19971	TYMP	0.06	CARDIOMETABOLIC	1	20200772_plate7_CARDIO_INF	Pass	3.1138	6.6237	2	3	0	1	0	0	0	0	1	1	0	4	6	6	6	4	3	5	4	1	2	2	2	0
126_D0	126	0	D0	4	OID20234	P19971	TYMP	0.06	CARDIOMETABOLIC	1	20200772_Plate5_CARDIO_INF	Pass	3.1138	2.8459	3	2	0	0	0	0	0	0	1	0	1	6	6	6	6	6	2	3	2	2	1	1	1	0
127_D0	127	1	D0	23	OID20234	P19971	TYMP	0.06	CARDIOMETABOLIC	1	20200772_Plate2_CAR_INF	Pass	3.1138	4.1852	5	2	1	1	0	1	0	0	1	0	0	4	4	1	1	1	3	1	3	3	2	3	3	0	2	1	1
128_D0	128	0	D0	31	OID20234	P19971	TYMP	0.06	CARDIOMETABOLIC	1	20200772_Plate5_CARDIO_INF	Pass	3.1138	3.7479	4	1	1	0	1	1	1	1	1	0	0	4	4	4	4	4	5	3	3	3	3	2	3	0	4	4	4	2				4	4	4	3
129_D0	129	1	D0	35	OID20234	P19971	TYMP	0.06	CARDIOMETABOLIC	1	20200772_Plate9_CAR_INF	Pass	3.1138	5.5191	2	5	0	0	0	0	0	0	1	1	1	6	6	6	6	6	3	2	2	2	3	1	2	0
130_D0	130	1	D0	27	OID20234	P19971	TYMP	0.06	CARDIOMETABOLIC	1	20200772_Plate2_CAR_INF	Pass	3.1138	4.9343	3	2	0	0	0	0	0	0	1	0	0	4	5	6	6	4	3	2	2	2	5	2	4	0	3	2	2	1	5		3
131_D0	131	1	D0	73	OID20234	P19971	TYMP	0.06	CARDIOMETABOLIC	1	20200772_plate8_CARDIO_INF	Pass	3.1138	4.6453	2	5	0	0	0	0	0	0	1	1	0	6	6	6	6	6								0
132_D0	132	1	D0	45	OID20234	P19971	TYMP	0.06	CARDIOMETABOLIC	1	20200772_plate7_CARDIO_INF	Pass	3.1138	6.1674	5	1	0	0	0	1	1	0	1	0	0	4	4	5	6	4	5	2	5	5	4	5	3	1	4	3	3	4		5	3	4	3	4	3
133_D0	133	0	D0	33	OID20234	P19971	TYMP	0.06	CARDIOMETABOLIC	1	20200772_Plate10_CAR_INF	Pass	3.1138	3.7679	5	3	1	0	1	0	1	0	0	1	0	4	5	6	6	4	3	2	4	4	1	3	2	0	2	2	4	3	3	3	3
134_D0	134	1	D0	30	OID20234	P19971	TYMP	0.06	CARDIOMETABOLIC	1	20200772_Plate6_CAR_INF	Pass	3.1138	5.8732	2	3	0	0	0	0	0	0	1	1	1	4	5	6	6	4	4	2	5	1	5	3	5	0	3	5	5	1	2	3	3
135_D0	135	1	D0	29	OID20234	P19971	TYMP	0.06	CARDIOMETABOLIC	1	20200772_Plate2_CAR_INF	Pass	3.1138	6.927	4	2	0	0	0	1	1	0	1	1	1	2	2	2	6	2	5	4	4	3	5	3	5	1	5	3	4	4	5	4	4	4	4	5	3
136_D0	136	1	D0	81	OID20234	P19971	TYMP	0.06	CARDIOMETABOLIC	1	20200772_Plate6_CAR_INF	Pass	3.1138	4.0578	4	3	0	1	0	1	1	0	1	1	0	4	4	6	6	4	3	4	3	1	4	3	2	0	2	2	4	1	2	2	2
137_D0	137	1	D0	77	OID20234	P19971	TYMP	0.06	CARDIOMETABOLIC	1	20200772_Plate4_CAR_INF	Pass	3.1138	4.9319	2	3	0	0	0	0	0	0	1	0	0	4	5	6	6	4	3	4	2	2	4	2	2	0	2	4	2	2	2	2	2
138_D0	138	0	D0	62	OID20234	P19971	TYMP	0.06	CARDIOMETABOLIC	1	20200772_Plate6_CAR_INF	Pass	3.1138	5.1722	5	2	0	1	1	1	1	0	1	0	0	4	4	4	6	4	3	4	4	3	3	3	2	0	3	5	4	3	3	2	2	3	5	4	3
139_D0	139	1	D0	85	OID20234	P19971	TYMP	0.06	CARDIOMETABOLIC	1	20200772_Plate4_CAR_INF	Pass	3.1138	4.6292	5	3	1	0	1	1	1	0	1	1	0	2	2	2	2	2	3	2	2	3	4	2	3	0	3	2	2	2	5	3		3	2	3	2
140_D0	140	1	D0	54	OID20234	P19971	TYMP	0.06	CARDIOMETABOLIC	1	20200772_Plate6_CAR_INF	Pass	3.1138	3.9163	5	1	0	0	0	0	0	0	1	0	0	4	5	5	6	4	3	2	2	1	3	4	2	0	2	3	2	1	3	4		2	3	2	1
141_D0	141	1	D0	38	OID20234	P19971	TYMP	0.06	CARDIOMETABOLIC	1	20200772_plate8_CARDIO_INF	Pass	3.1138	5.8466	5	3	1	0	1	0	1	0	1	0	0	4	1	1	1	1	3	4	4	2	3	3	4	0	3	3	2	4	4	3	2
142_D0	142	0	D0	38	OID20234	P19971	TYMP	0.06	CARDIOMETABOLIC	1	20200772_plate1rerun_CARDIO_INF	Pass	3.1138	4.1448	4	1	1	0	1	1	1	0	1	0	0	4	4	4	4	4	5	3	5	4	1	2	5	0	5	3	5	3	2	2	5	4	4	5	4
143_D0	143	1	D0	28	OID20234	P19971	TYMP	0.06	CARDIOMETABOLIC	1	20200772_Plate5_CARDIO_INF	Pass	3.1138	4.8	4	2	0	0	0	1	0	0	1	1	0	2	2	2	2	2	5	3	4	2	4	5	4	0	5	2	2	2	5	3	3	5	3	3	2
144_D0	144	1	D0	90	OID20234	P19971	TYMP	0.06	CARDIOMETABOLIC	1	20200772_plate1rerun_CARDIO_INF	Pass	3.1138	5.1799	3	2	0	0	0	0	0	1	1	0	1	4	5	6	6	4	2	3	1	1	3	3	3	0	2	3	2	1
145_D0	145	1	D0	33	OID20234	P19971	TYMP	0.06	CARDIOMETABOLIC	1	20200772_plate8_CARDIO_INF	Pass	3.1138	5.9407	2	2	0	0	0	0	0	0	1	1	0	5	6	6	6	5	3	3	2	2	3	3	5	0
146_D0	146	1	D0	56	OID20234	P19971	TYMP	0.06	CARDIOMETABOLIC	1	20200772_Plate10_CAR_INF	Pass	3.1138	5.4078	3	1	0	0	0	0	0	0	1	1	0	2	2	2	6	2	4	2	3	1	5	3	2	0	3	2	2	1	5	5	2				1
147_D0	147	0	D0	5	OID20234	P19971	TYMP	0.06	CARDIOMETABOLIC	1	20200772_Plate4_CAR_INF	Pass	3.1138	2.4619	4	1	0	0	0	0	1	1	1	1	1	2	4	5	6	2	3	2	1	3	2	3	2	1	3	2	2	2				2	3	3	2
148_D0	148	1	D0	87	OID20234	P19971	TYMP	0.06	CARDIOMETABOLIC	1	20200772_plate8_CARDIO_INF	Pass	3.1138	5.6188	3	2	0	0	0	0	0	0	1	1	1	4	5	5	6	4	4	3	2	1	5	2	5	0	2	3	2	1	3	2	3	2	5	2	1
149_D0	149	1	D0	29	OID20234	P19971	TYMP	0.06	CARDIOMETABOLIC	1	20200772_plate7_CARDIO_INF	Pass	3.1138	4.1055	4	3	1	0	0	1	1	0	1	1	0	4	5	6	6	4	3	3	4	1	4	4	3	0	3	3	3	1	3	3	1
150_D0	150	1	D0	16	OID20234	P19971	TYMP	0.06	CARDIOMETABOLIC	1	20200772_Plate9_CAR_INF	Pass	3.1138	6.128	4	2	0	0	0	0	0	0	1	0	1	4	4	6	6	4	3	3	2	1	4	4	3	0	2	3	2	1	2	4	2
151_D0	151	0	D0	70	OID20234	P19971	TYMP	0.06	CARDIOMETABOLIC	1	20200772_Plate9_CAR_INF	Pass	3.1138	2.5504	1	2	0	0	0	0	0	0	1	0	0	5	6	6	6	5	2	4	2	1	1	1	1	0
152_D0	152	1	D0	1	OID20234	P19971	TYMP	0.06	CARDIOMETABOLIC	1	20200772_Plate5_CARDIO_INF	Pass	3.1138	5.7272	2	2	0	0	0	0	0	0	1	1	0	4	4	5	6	4	3	2	3	2	4	2	2	0	3	2	3	1	4	2	2	3	2	3	1
153_D0	153	1	D0	49	OID20234	P19971	TYMP	0.06	CARDIOMETABOLIC	1	20200772_plate1rerun_CARDIO_INF	Pass	3.1138	4.4667	5	2	1	1	1	0	1	0	1	1	0	2	2	2	1	1	3	1		1	5	2	4	1	3	2		1	4	3		3	1	2	2
154_D0	154	1	D0	57	OID20234	P19971	TYMP	0.06	CARDIOMETABOLIC	1	20200772_plate8_CARDIO_INF	Pass	3.1138	8.4374	2	2	0	0	0	0	0	0	1	1	0	2	2	2	2	2	4	3	1	1	4	3	5	0	3	3	5	4	5	3	5	4	2	5	4
155_D0	155	1	D0	70	OID20234	P19971	TYMP	0.06	CARDIOMETABOLIC	1	20200772_plate8_CARDIO_INF	Pass	3.1138	5.8296	2	4	0	0	0	1	0	0	1	1	0	2	2	2	2	2	3	3	3	2	4	2	5	0	3	2	3	2	5	4		4	4	5	2
156_D0	156	1	D0	76	OID20234	P19971	TYMP	0.06	CARDIOMETABOLIC	1	20200772_Plate5_CARDIO_INF	Pass	3.1138	5.6825	3	2	0	0	0	1	1	0	1	1	1	6	6	2	2	2				2	3	2	2	0	3	3	2	2	4	3	5	4	4	4	5
157_D0	157	0	D0	31	OID20234	P19971	TYMP	0.06	CARDIOMETABOLIC	1	20200772_Plate9_CAR_INF	Pass	3.1138	3.9819	5	0	1	0	0	1	1	0	1	1	0	4	5	5	5	4	4	3	4	3	1	3	2	0	3	2	4	3	1	4	1	3	3	3	3
158_D0	158	1	D0	76	OID20234	P19971	TYMP	0.06	CARDIOMETABOLIC	1	20200772_plate7_CARDIO_INF	Pass	3.1138	6.4663	3	3	1	0	0	1	1	0	1	1	1	4	4	4	6	4	3	3	3	3	4	1	5	0				2	5	2	5				2
159_D0	159	1	D0	63	OID20234	P19971	TYMP	0.06	CARDIOMETABOLIC	1	20200772_PLATE3_CARDIO_INF	Pass	3.1138	5.4275	4	3	0	0	0	1	1	0	1	1	0	5	4	6	6	4	3	1	4	2	2	4	4	0				1	2	3	2
160_D0	160	1	D0	32	OID20234	P19971	TYMP	0.06	CARDIOMETABOLIC	1	20200772_PLATE3_CARDIO_INF	Pass	3.1138	6.6439	5	2	0	0	0	0	1	0	1	0	0	4	4	1	1	1	3	2	1	2	5	4	3	0
161_D0	161	1	D0	13	OID20234	P19971	TYMP	0.06	CARDIOMETABOLIC	1	20200772_plate1rerun_CARDIO_INF	Pass	3.1138	5.5955	3	1	0	0	1	1	0	0	1	1	1	2	2	2	2	2	5	3	3	3	5	5	5	1				3	5	4					2
162_D0	162	1	D0	21	OID20234	P19971	TYMP	0.06	CARDIOMETABOLIC	1	20200772_Plate6_CAR_INF	Pass	3.1138	4.3629	2	3	0	0	0	0	1	0	1	1	1	6	6	6	6	6	2	3	2	2	2	1	1	0
163_D0	163	0	D0	19	OID20234	P19971	TYMP	0.06	CARDIOMETABOLIC	1	20200772_plate1rerun_CARDIO_INF	Pass	3.1138	4.3489	3	5	0	0	0	0	0	0	1	1	0	6	6	6	6	6	2	2	1	2	1		1	0
164_D0	164	0	D0	73	OID20234	P19971	TYMP	0.06	CARDIOMETABOLIC	1	20200772_Plate10_CAR_INF	Pass	3.1138	4.8462	4	1	1	1	0	0	1	0	1	1	1	6	6	6	6	6	4	3	4	2	2	3	1	0
165_D0	165	1	D0	39	OID20234	P19971	TYMP	0.06	CARDIOMETABOLIC	1	20200772_Plate9_CAR_INF	Pass	3.1138	5.2856	3	3	0	1	0	0	0	0	1	1	0	2	2	2	6	2	3	3	2	1	4	3	5	0	4	2	4	1	5	3		3	1	1	1
166_D0	166	1	D0	25	OID20234	P19971	TYMP	0.06	CARDIOMETABOLIC	1	20200772_Plate10_CAR_INF	Pass	3.1138	6.0244	4	2	0	1	0	1	1	0	1	0	1	4	4	4	6	4	3	3	2	1	3	2	3	0	3	3	2			2	4	3	2	3
167_D0	167	1	D0	19	OID20234	P19971	TYMP	0.06	CARDIOMETABOLIC	1	20200772_Plate5_CARDIO_INF	Pass	3.1138	5.2186	5	1	1	1	1	0	1	0	1	0	0	4	1	1	1	1	5	1	2	3	4	2	2	0
168_D0	168	1	D0	79	OID20234	P19971	TYMP	0.06	CARDIOMETABOLIC	1	20200772_plate7_CARDIO_INF	Pass	3.1138	4.0621	4	3	1	1	1	1	1	0	0	0	0	4	4	4	6	4	3	2	3	3	2	1	1	0	3	2	2			2	1	3	2	2
169_D0	169	1	D0	61	OID20234	P19971	TYMP	0.06	CARDIOMETABOLIC	1	20200772_Plate6_CAR_INF	Pass	3.1138	5.3339	4	2	0	0	0	1	1	0	1	1	0	2	2	5	6	2	2	3	1	1	2	4	3	0	2	3	2	1	3	4	3	3	4	2	1
170_D0	170	0	D0	66	OID20234	P19971	TYMP	0.06	CARDIOMETABOLIC	1	20200772_PLATE3_CARDIO_INF	Pass	3.1138	3.4893	3	4	0	1	0	1	1	0	1	0	0	2	2	3	6	2	4	3	2	2	1	4	2	0	4	3	4	2		2		3	4	4	2
171_D0	171	1	D0	74	OID20234	P19971	TYMP	0.06	CARDIOMETABOLIC	1	20200772_plate7_CARDIO_INF	Pass	3.1138	5.3424	3	1	0	0	0	1	1	1	1	1	1	2	2	2	2	2	3	2	1	1	5	3	3	0	3	2	2	4		3		4	3	3	4
172_D0	172	1	D0	76	OID20234	P19971	TYMP	0.06	CARDIOMETABOLIC	1	20200772_plate8_CARDIO_INF	Pass	3.1138	5.204	4	2	0	0	1	0	0	0	0	0	0	5	5	5	5	5	4	2	3	4	4	3	2	0	4	2	4	3				3	2	2	3
173_D0	173	0	D0	86	OID20234	P19971	TYMP	0.06	CARDIOMETABOLIC	1	20200772_PLATE3_CARDIO_INF	Pass	3.1138	2.9105	4	1	0	1	0	0	1	1	1	1	0	4	4	6	6	4	2	2	3	1			2	0	2	3	4	2
174_D0	174	1	D0	41	OID20234	P19971	TYMP	0.06	CARDIOMETABOLIC	1	20200772_plate1rerun_CARDIO_INF	Pass	3.1138	5.594	3	3	0	0	0	0	1	0	1	1	1	6	6	6	6	6	2	2	1	1	2	3	3	0
175_D0	175	1	D0	18	OID20234	P19971	TYMP	0.06	CARDIOMETABOLIC	1	20200772_plate7_CARDIO_INF	Pass	3.1138	5.4173	3	3	0	0	0	1	0	0	1	1	0	4	4	5	6	4	3	3	2	2	4	4	3	0	2	4	2	1	4	3	2	2	4	2	2
176_D0	176	0	D0	42	OID20234	P19971	TYMP	0.06	CARDIOMETABOLIC	1	20200772_Plate6_CAR_INF	Pass	3.1138	4.5768	3	1	0	1	0	0	0	1	1	1	1	5	6	6	6	5	3	2	2	1	2	2	1	0
177_D0	177	1	D0	54	OID20234	P19971	TYMP	0.06	CARDIOMETABOLIC	1	20200772_Plate5_CARDIO_INF	Pass	3.1138	7.5133	1	4	0	1	0	0	0	0	1	1	1	4	4	6	6	4	4	3	5	2	5	5	5	0	3	3	3		4	4	2
178_D0	178	1	D0	15	OID20234	P19971	TYMP	0.06	CARDIOMETABOLIC	1	20200772_Plate10_CAR_INF	Pass	3.1138	4.5996	5	1	0	1	0	1	0	0	1	1	0	6	6	6	6	6	2	4	4	2	2	2	1	0								2	3	3	2
179_D0	179	1	D0	70	OID20234	P19971	TYMP	0.06	CARDIOMETABOLIC	1	20200772_Plate10_CAR_INF	Pass	3.1138	4.0058	3	3	1	0	0	1	1	0	1	1	0	5	5	6	6	5	3	3	3	1	2	1	3	0	3	3	4		1	2	2
181_D0	181	0	D0	23	OID20234	P19971	TYMP	0.06	CARDIOMETABOLIC	1	20200772_Plate5_CARDIO_INF	Pass	3.1138	3.278	3	4	1	1	0	0	0	0	1	0	0	2	6	6	2	2	4	2	3	2	2	3	2	0	5	3	5	4	4	3	5	4	3	5	4
182_D0	182	1	D0	23	OID20234	P19971	TYMP	0.06	CARDIOMETABOLIC	1	20200772_Plate4_CAR_INF	Pass	3.1138	5.8621	1	2	0	0	0	0	0	1	1	1	1	2	2	2	2	2	1	2	1	1	1	3	4	0	1	2	2	1		4		2	2	2	1
184_D0	184	1	D0	10	OID20234	P19971	TYMP	0.06	CARDIOMETABOLIC	1	20200772_plate1rerun_CARDIO_INF	Pass	3.1138	5.2085	2	3	0	0	0	1	1	0	1	1	0	4	4	5	6	4	3	4	2	1	3	2	3	0	2	3	2	1	3	2	2	2	3	3	1
185_D0	185	1	D0	61	OID20234	P19971	TYMP	0.06	CARDIOMETABOLIC	1	20200772_PLATE3_CARDIO_INF	Pass	3.1138	5.4955	4	2	0	1	0	0	0	0	1	1	0	4	4	4	6	4	2	1	2	2	2	3	2	0	2	2	3	1	3	3	2	3	3	3	1
186_D0	186	1	D0	41	OID20234	P19971	TYMP	0.06	CARDIOMETABOLIC	1	20200772_Plate5_CARDIO_INF	Pass	3.1138	4.0709	2	3	0	0	0	1	0	0	1	1	1	4	4	4	6	4	4	3	3	2	5	3	3	0	4	3	5	2	4			2	4	3	2
187_D0	187	1	D0	31	OID20234	P19971	TYMP	0.06	CARDIOMETABOLIC	1	20200772_Plate6_CAR_INF	Pass	3.1138	5.9297	2	4	0	0	0	0	0	0	1	1	0	4	4	4	6	4	3	3	3	2	5	2	4	0	4	3	3	2	5		4	3	3	5	2
188_D0	188	1	D0	61	OID20234	P19971	TYMP	0.06	CARDIOMETABOLIC	1	20200772_Plate9_CAR_INF	Pass	3.1138	5.6428	4	2	0	0	0	1	1	0	1	1	0	4	4	4	6	4	3	3	2	1	4	2	2	0	2	3	2	1	2	2	2	3	3	2	1
189_D0	189	0	D0	1	OID20234	P19971	TYMP	0.06	CARDIOMETABOLIC	1	20200772_Plate4_CAR_INF	Warning	3.1138	3.7993	4	4	0	0	0	0	1	0	1	0	0	2	4	4	6	2	4	4	5	1	1	4	5	1	3	2	3	1							1
190_D0	190	1	D0	35	OID20234	P19971	TYMP	0.06	CARDIOMETABOLIC	1	20200772_Plate10_CAR_INF	Pass	3.1138	4.7746	3	2	0	0	0	0	0	0	1	1	0	4	6	6	6	4	4	1	2	2	4	2	3	0
191_D0	191	1	D0	44	OID20234	P19971	TYMP	0.06	CARDIOMETABOLIC	1	20200772_Plate4_CAR_INF	Pass	3.1138	5.7473	1	4	0	1	0	0	0	0	1	1	1	4	4	6	6	4	3	4	1	2	1	2	3	0	2	5	3	1	1
192_D0	192	1	D0	55	OID20234	P19971	TYMP	0.06	CARDIOMETABOLIC	1	20200772_Plate10_CAR_INF	Pass	3.1138	6.1895	4	4	0	0	0	1	1	0	1	1	1	4	4	4	6	4	3	2	2	2	4	2	3	0	2	2	2	1	4		3	2	3	2	1
193_D0	193	1	D0	14	OID20234	P19971	TYMP	0.06	CARDIOMETABOLIC	1	20200772_plate8_CARDIO_INF	Pass	3.1138	6.323	2	4	0	0	0	0	0	0	1	1	1	2	2	2	2	2	3	3	3	1	4	2	5	0	3	2	2	2	4	2	5	4	3	5	1
194_D0	194	1	D0	19	OID20234	P19971	TYMP	0.06	CARDIOMETABOLIC	1	20200772_plate8_CARDIO_INF	Pass	3.1138	3.5473	5	2	1	1	0	0	1	0	0	0	1	4	5	6	6	4	2	4	3	2	1	3	1	0	2	2	4	2	1	1	1
195_D0	195	1	D0	75	OID20234	P19971	TYMP	0.06	CARDIOMETABOLIC	1	20200772_Plate9_CAR_INF	Pass	3.1138	5.2698	2	3	0	0	0	1	1	0	1	0	0	4	6	6	6	4	2	3	2	2	3	3	3	0
196_D0	196	1	D0	20	OID20234	P19971	TYMP	0.06	CARDIOMETABOLIC	1	20200772_Plate2_CAR_INF	Pass	3.1138	6.1189	3	3	0	0	0	1	0	0	1	1	1	2	2	2	6	2	2	2	2	1	3	2	5	0	3	2	2	2				3	1	5	2
197_D0	197	1	D0	89	OID20234	P19971	TYMP	0.06	CARDIOMETABOLIC	1	20200772_Plate5_CARDIO_INF	Pass	3.1138	4.5079	5	2	0	1	1	0	1	0	1	0	1	5	5	4	6	4	3	3	4	3	2	3	2	1	2	2	2	3	4		1	2	1	1	3
198_D0	198	1	D0	94	OID20234	P19971	TYMP	0.06	CARDIOMETABOLIC	1	20200772_plate8_CARDIO_INF	Pass	3.1138	5.3677	2	3	0	1	0	0	0	0	1	1	1	5	6	6	6	5	2	3	2	1	2	1	3	0
199_D0	199	0	D0	68	OID20234	P19971	TYMP	0.06	CARDIOMETABOLIC	1	20200772_plate8_CARDIO_INF	Pass	3.1138	1.8452	5	0	0	1	0	0	0	1	1	0	1	5	4	6	6	4	2	5	4	1	1	3	2	0	2	3	2	1
200_D0	200	0	D0	56	OID20234	P19971	TYMP	0.06	CARDIOMETABOLIC	1	20200772_PLATE3_CARDIO_INF	Pass	3.1138	3.5213	4	0	0	1	1	0	1	0	1	0	1	5	6	6	6	5	2	5	3	5	1			0
201_D0	201	0	D0	70	OID20234	P19971	TYMP	0.06	CARDIOMETABOLIC	1	20200772_plate1rerun_CARDIO_INF	Pass	3.1138	3.9058	3	3	0	0	1	0	0	0	1	0	1	5	5	1	1	1	3	3	4	4	1	5	3	0
202_D0	202	1	D0	80	OID20234	P19971	TYMP	0.06	CARDIOMETABOLIC	1	20200772_plate8_CARDIO_INF	Pass	3.1138	7.2917	5	2	1	0	1	1	1	0	1	1	0	2	1	1	1	1	5	1	1	5	4	4	5	1
203_D0	203	1	D0	46	OID20234	P19971	TYMP	0.06	CARDIOMETABOLIC	1	20200772_plate8_CARDIO_INF	Pass	3.1138	6.7362	5	3	0	0	0	1	1	0	1	0	0	2	2	1	1	1	3	1	1	2	4	3	4	0	3	2	1	2		4
204_D0	204	1	D0	88	OID20234	P19971	TYMP	0.06	CARDIOMETABOLIC	1	20200772_plate1rerun_CARDIO_INF	Pass	3.1138	5.1611	2	3	0	0	0	0	0	0	1	1	0	4	5	5	6	4	2	3	2	2	3	2	2	0	2	2	1	2	4	2	2	2	4	3	2
205_D0	205	0	D0	46	OID20234	P19971	TYMP	0.06	CARDIOMETABOLIC	1	20200772_plate1rerun_CARDIO_INF	Pass	3.1138	3.0392	3	4	0	0	0	0	1	0	1	1	0	4	4	5	6	4	3	2	2	2	2	1	2	0	2	3	2	2	2		1				2
206_D0	206	1	D0	82	OID20234	P19971	TYMP	0.06	CARDIOMETABOLIC	1	20200772_PLATE3_CARDIO_INF	Pass	3.1138	5.2542	3	3	0	0	1	1	1	0	1	0	1	2	2	2	2	2	3	3	2	5	4	2	5	0	3	3	2	5	5	2	5	3	2	3	5
207_D0	207	1	D0	39	OID20234	P19971	TYMP	0.06	CARDIOMETABOLIC	1	20200772_Plate6_CAR_INF	Pass	3.1138	6.276	3	4	1	0	0	0	1	0	1	0	0	4	5	6	6	4	4	2	2	3	3	3	2	0	3	3	3	2	1	2	1
208_D0	208	1	D0	52	OID20234	P19971	TYMP	0.06	CARDIOMETABOLIC	1	20200772_Plate10_CAR_INF	Pass	3.1138	6.3955	3	2	0	0	0	0	0	0	1	1	0	4	4	5	6	4	4	3	3	2	3	3	4	0	3	3	3	2	4	4	3
209_D0	209	1	D0	8	OID20234	P19971	TYMP	0.06	CARDIOMETABOLIC	1	20200772_PLATE3_CARDIO_INF	Pass	3.1138	4.5195	2	3	0	1	0	0	0	0	1	1	1	5	5	6	6	5	3	5		2	4	2	3	0	2	5	3	1	3	2	2
210_D0	210	1	D0	46	OID20234	P19971	TYMP	0.06	CARDIOMETABOLIC	1	20200772_plate7_CARDIO_INF	Pass	3.1138	4.0408	2	4	0	0	0	1	1	0	1	1	1	4	4	4	4	4	3	3	3	4	4	2	1	0	4	2	3	3	4	3	1	3	1	2	3
211_D0	211	1	D0	27	OID20234	P19971	TYMP	0.06	CARDIOMETABOLIC	1	20200772_Plate9_CAR_INF	Pass	3.1138	5.7943	4	2	0	0	0	0	0	0	1	0	0	2	2	2	6	2	2	2	2	4	3	2	3	0	3	2	2	2		3		3	2	5	3
212_D0	212	1	D0	11	OID20234	P19971	TYMP	0.06	CARDIOMETABOLIC	1	20200772_plate8_CARDIO_INF	Pass	3.1138	4.9974	2	5	0	0	0	0	0	0	1	1	0	6	6	6	6	6	2	3	2	1	2		3	0
213_D0	213	1	D0	79	OID20234	P19971	TYMP	0.06	CARDIOMETABOLIC	1	20200772_Plate6_CAR_INF	Pass	3.1138	1.1329	1	1	0	1	0	0	0	0	1	1	0	4	5	6	6	4	3	3	1	1	1	1	1	0	3	5	3	1	1
214_D0	214	1	D0	29	OID20234	P19971	TYMP	0.06	CARDIOMETABOLIC	1	20200772_Plate10_CAR_INF	Pass	3.1138	4.5408	4	2	0	0	0	0	0	1	0	0	0	4	5	6	6	4	2	2	3	1	5	2	1	0	2	3	2	1	2
215_D0	215	0	D0	20	OID20234	P19971	TYMP	0.06	CARDIOMETABOLIC	1	20200772_Plate4_CAR_INF	Pass	3.1138	3.6906	3	3	0	1	0	1	1	0	1	0	0	4	6	6	6	4	3	5	3	2	1	1	1	0
216_D0	216	0	D0	49	OID20234	P19971	TYMP	0.06	CARDIOMETABOLIC	1	20200772_Plate6_CAR_INF	Pass	3.1138	4.1176	4	1	0	0	0	1	1	0	1	1	0	4	4	6	6	4	4	1	3	1	3	4	2	0	4	3	4	1	5	3	1
217_D0	217	1	D0	17	OID20234	P19971	TYMP	0.06	CARDIOMETABOLIC	1	20200772_PLATE3_CARDIO_INF	Pass	3.1138	6.5864	5	2	0	1	1	1	0	0	1	1	1	2	2	1	1	1	4	2	5	4	2	2	2	0	3	2	4	4				4	1	5	4
218_D0	218	1	D0	80	OID20234	P19971	TYMP	0.06	CARDIOMETABOLIC	1	20200772_plate1rerun_CARDIO_INF	Pass	3.1138	4.989	4	3	1	0	1	1	1	0	1	0	1	4	4	4	1	1	3	1	2	4	4	5	5	0	3	2	2	4	4	5	4
219_D0	219	0	D0	85	OID20234	P19971	TYMP	0.06	CARDIOMETABOLIC	1	20200772_plate1rerun_CARDIO_INF	Pass	3.1138	3.3479	4	1	1	1	1	1	1	1	1	0	1	4	4	1	1	1	5	2	5	2	3	5	3	0
220_D0	220	1	D0	44	OID20234	P19971	TYMP	0.06	CARDIOMETABOLIC	1	20200772_Plate9_CAR_INF	Pass	3.1138	4.8961	2	2	0	0	0	0	0	0	1	1	0	5	6	6	6	5	3	5	3	1	1	1	2	0
221_D0	221	1	D0	59	OID20234	P19971	TYMP	0.06	CARDIOMETABOLIC	1	20200772_Plate6_CAR_INF	Pass	3.1138	5.3808	5	1	1	1	1	1	1	0	1	1	0	2	2	2	1	1	3	2	4	5	4	3	1	1				5	4	4	2				5
222_D0	222	1	D0	51	OID20234	P19971	TYMP	0.06	CARDIOMETABOLIC	1	20200772_plate1rerun_CARDIO_INF	Pass	3.1138	6.2237	3	3	0	0	0	1	1	0	1	1	1	2	2	2	2	2	5		3	2	5	3	5	0	3	2	5	5	5	4	4				5
223_D0	223	1	D0	1	OID20234	P19971	TYMP	0.06	CARDIOMETABOLIC	1	20200772_Plate2_CAR_INF	Pass	3.1138	5.5915	1	3	0	0	0	0	0	0	1	1	1	4	4	6	6	4	3	2	2	2	1	3	3	0	3	4	5	2	2	3	3
224_D0	224	1	D0	81	OID20234	P19971	TYMP	0.06	CARDIOMETABOLIC	1	20200772_Plate5_CARDIO_INF	Pass	3.1138	6.5965	4	1	0	0	0	0	1	0	1	1	0	2	2	2	2	2	3	1	1	1	5	5	5	0	2	2	1	1				2	3	2	1
225_D0	225	1	D0	78	OID20234	P19971	TYMP	0.06	CARDIOMETABOLIC	1	20200772_plate1rerun_CARDIO_INF	Pass	3.1138	5.1974	5	3	0	1	0	1	1	0	1	0	0	4	5	6	6	4	2	1	2	2	3	3	3	0	2	2	2	2	1	2	2
226_D0	226	1	D0	43	OID20234	P19971	TYMP	0.06	CARDIOMETABOLIC	1	20200772_Plate5_CARDIO_INF	Pass	3.1138	4.988	1	4	0	1	0	0	0	0	1	0	0	4	5	6	6	4	3	3	4	1	2	1	2	0	2	3	3	1	2	2	2
227_D0	227	1	D0	58	OID20234	P19971	TYMP	0.06	CARDIOMETABOLIC	1	20200772_Plate4_CAR_INF	Pass	3.1138	5.7695	1	4	0	0	0	0	0	0	1	1	1	5	6	6	6	5	3	3	4	2	4	2	4	0
228_D0	228	1	D0	39	OID20234	P19971	TYMP	0.06	CARDIOMETABOLIC	1	20200772_plate7_CARDIO_INF	Pass	3.1138	6.8149	3	3	0	1	0	0	0	0	1	0	0	4	4	6	6	4	3	2	3	1	4	2	3	0	3	3	4		1	2	2
229_D0	229	1	D0	13	OID20234	P19971	TYMP	0.06	CARDIOMETABOLIC	1	20200772_plate8_CARDIO_INF	Pass	3.1138	4.774	1	3	0	0	0	0	0	0	1	1	1	6	6	6	6	6	2	4	3	2	3	1	2	0
230_D0	230	1	D0	5	OID20234	P19971	TYMP	0.06	CARDIOMETABOLIC	1	20200772_plate7_CARDIO_INF	Pass	3.1138	5.9366	3	3	0	1	0	1	0	0	1	1	1	4	4	6	6	4	2	3	1	1	2	3	4	0	3	4	4	1	1	2	3
231_D0	231	1	D0	28	OID20234	P19971	TYMP	0.06	CARDIOMETABOLIC	1	20200772_PLATE3_CARDIO_INF	Pass	3.1138	4.6539	2	3	0	0	0	0	1	0	1	1	1	4	5	6	6	4	4	4	4	2	4	4	4	0	3	5	3	1	2	4
232_D0	232	0	D0	82	OID20234	P19971	TYMP	0.06	CARDIOMETABOLIC	1	20200772_Plate2_CAR_INF	Pass	3.1138	4.7897	2	4	0	1	0	1	1	0	1	0	0	6	6	6	6	6	2	5	2	1	1	1	2	0
233_D0	233	0	D0	34	OID20234	P19971	TYMP	0.06	CARDIOMETABOLIC	1	20200772_plate8_CARDIO_INF	Pass	3.1138	2.965	4	4	0	1	0	1	1	0	1	0	0	4	4	4	6	4	3	3	3	2	1	1	2	0	3	3	4	2				4	2	5	3
234_D0	234	0	D0	20	OID20234	P19971	TYMP	0.06	CARDIOMETABOLIC	1	20200772_Plate10_CAR_INF	Pass	3.1138	3.9184	4	3	0	1	0	0	1	0	1	1	0	4	5	6	6	4	4	2	4	2	5	2	2	0	3	5	5	2	5
235_D0	235	1	D0	11	OID20234	P19971	TYMP	0.06	CARDIOMETABOLIC	1	20200772_plate7_CARDIO_INF	Pass	3.1138	4.3616	4	4	0	1	0	1	1	0	1	0	1	5	5	5	6	5	3	4	3	2	3	3	3	0	2	5	3	2	1	3	2
236_D0	236	1	D0	45	OID20234	P19971	TYMP	0.06	CARDIOMETABOLIC	1	20200772_plate8_CARDIO_INF	Pass	3.1138	5.9365	5	2	0	0	1	0	1	0	1	0	0	4	4	4	6	4	3	1	2	2	5	3	4	0	3	2	2	2	5	3		2	3	2	2
237_D0	237	1	D0	29	OID20234	P19971	TYMP	0.06	CARDIOMETABOLIC	1	20200772_Plate4_CAR_INF	Pass	3.1138	6.1732	1	2	0	0	0	0	0	0	1	1	0	5	5	6	6	5	2	3	2	2	3	2	4	0	2	4	3		2	1	3
238_D0	238	1	D0	76	OID20234	P19971	TYMP	0.06	CARDIOMETABOLIC	1	20200772_Plate10_CAR_INF	Pass	3.1138	3.6	3	4	1	1	1	0	1	0	1	1	0	2	4	5	6	2	3	2	4	5	2	2	2	1	2	3	3	5
239_D0	239	1	D0	30	OID20234	P19971	TYMP	0.06	CARDIOMETABOLIC	1	20200772_plate1rerun_CARDIO_INF	Pass	3.1138	5.1312	5	2	0	0	0	0	1	0	1	0	0	4	4	4	4	4	2	3	1	2	4	2	2	0	3	2	1	2	4	2	2	3	2	2	1
240_D0	240	0	D0	5	OID20234	P19971	TYMP	0.06	CARDIOMETABOLIC	1	20200772_Plate2_CAR_INF	Pass	3.1138	4.0832	3	2	0	0	0	0	0	1	1	0	1	4	4	5	6	4	5	1	3	1	3	5	2	0	3	2	3	1				3	3	4	1
241_D0	241	1	D0	89	OID20234	P19971	TYMP	0.06	CARDIOMETABOLIC	1	20200772_Plate6_CAR_INF	Pass	3.1138	6.6097	4	2	0	0	0	0	0	0	1	1	0	2	2	2	6	2	3	2	2	2	5		5	0	3	2	2	1	5		5	3	2	3	1
242_D0	242	1	D0	90	OID20234	P19971	TYMP	0.06	CARDIOMETABOLIC	1	20200772_Plate2_CAR_INF	Pass	3.1138	5.2284	2	3	0	1	0	0	0	0	1	1	1	4	4	5	6	4	3	1	1	1	5	2	2	0	2	2	3	1	4	2	2	3	3	2	1
243_D0	243	1	D0	52	OID20234	P19971	TYMP	0.06	CARDIOMETABOLIC	1	20200772_Plate4_CAR_INF	Pass	3.1138	5.806	5	4	1	1	0	1	1	0	1	0	1	5	6	6	6	5	2	5	4	2	1	2	4	0
244_D0	244	1	D0	9	OID20234	P19971	TYMP	0.06	CARDIOMETABOLIC	1	20200772_PLATE3_CARDIO_INF	Pass	3.1138	5.8958	4	3	0	0	0	0	1	0	1	1	0	2	2	2	2	2	2	5	5	3	3	5	3	0	2	5	5	2	3	4	2	2	5	3	2
245_D0	245	1	D0	1	OID20234	P19971	TYMP	0.06	CARDIOMETABOLIC	1	20200772_Plate10_CAR_INF	Pass	3.1138	5.8802	2	3	0	0	0	0	0	0	1	1	0	4	4	6	6	4	3	3	2	2	2		4	0	2	5	2	1	2
246_D0	246	1	D0	39	OID20234	P19971	TYMP	0.06	CARDIOMETABOLIC	1	20200772_Plate4_CAR_INF	Pass	3.1138	3.5396	2	5	0	1	0	0	0	0	1	1	0	6	6	6	6	6	2	4	2	2		2		0
247_D0	247	0	D0	50	OID20234	P19971	TYMP	0.06	CARDIOMETABOLIC	1	20200772_plate1rerun_CARDIO_INF	Pass	3.1138	4.6599	2	1	0	1	0	0	0	0	1	0	0	2	2	6	6	2	2	2	1	1	3	3	1	0				1							1
248_D0	248	0	D0	69	OID20234	P19971	TYMP	0.06	CARDIOMETABOLIC	1	20200772_Plate5_CARDIO_INF	Pass	3.1138	3.8482	2	3	0	0	1	1	1	0	1	1	0	4	5	4	6	4	5	1	2	5	3	5	1	0	2	3	3	5	3			2	4	3	5
249_D0	249	1	D0	69	OID20234	P19971	TYMP	0.06	CARDIOMETABOLIC	1	20200772_Plate9_CAR_INF	Pass	3.1138	5.5837	2	1	0	0	0	1	0	0	1	1	1	5	5	6	6	5	3	3	2	1	1	1	2	0	2	4	2	1	2	1
250_D0	250	1	D0	14	OID20234	P19971	TYMP	0.06	CARDIOMETABOLIC	1	20200772_Plate9_CAR_INF	Pass	3.1138	4.7396	4	2	1	1	0	1	1	0	1	0	1	4	2	2	6	2	3	2	2	1	5	3	5	0	3	2	3	1	4	3	3				1
251_D0	251	1	D0	7	OID20234	P19971	TYMP	0.06	CARDIOMETABOLIC	1	20200772_plate1rerun_CARDIO_INF	Pass	3.1138	7.1201	3	4	0	1	1	1	1	0	1	0	0	2	2	2	2	2	2	1	1	4	4	2	3	0	4	2	3	5	5	4	5	4	1	5	5
252_D0	252	0	D0	66	OID20234	P19971	TYMP	0.06	CARDIOMETABOLIC	1	20200772_Plate9_CAR_INF	Pass	3.1138	4.4543	5	2	1	1	0	0	1	0	1	1	0	2	4	4	6	2	3	2	3	2	4	2	1	0	3	2	4	3				3	3	3	3
253_D0	253	1	D0	37	OID20234	P19971	TYMP	0.06	CARDIOMETABOLIC	1	20200772_plate8_CARDIO_INF	Pass	3.1138	6.8467	2	3	0	1	0	1	1	0	1	0	0	4	4	4	6	4	3	3	3	1	4	2	4	0	3	4	4	1	4	2	3	3	5	4	1
254_D0	254	1	D0	52	OID20234	P19971	TYMP	0.06	CARDIOMETABOLIC	1	20200772_plate8_CARDIO_INF	Pass	3.1138	5.6004	3	3	0	0	0	0	1	0	1	1	1	4	4	4	6	4	2	4	2	3	3	1	3	0	3	2	1	2	5		3	2	3	2	2
255_D0	255	0	D0	3	OID20234	P19971	TYMP	0.06	CARDIOMETABOLIC	1	20200772_Plate9_CAR_INF	Pass	3.1138	3.7045	5	1	0	0	1	0	1	0	0	1	1	5	6	6	6	5	3	3	2	3	1	3	2	0
256_D0	256	0	D0	64	OID20234	P19971	TYMP	0.06	CARDIOMETABOLIC	1	20200772_Plate9_CAR_INF	Pass	3.1138	3.4138	3	2	0	1	0	0	1	0	1	1	0	4	6	6	6	4	4	2	1	2	1	1	2	0
257_D0	257	1	D0	38	OID20234	P19971	TYMP	0.06	CARDIOMETABOLIC	1	20200772_PLATE3_CARDIO_INF	Pass	3.1138	5.8671	3	2	0	0	0	0	1	0	1	0	1	5	5	6	1	1	3	3	4	5	1	4	3	0	3	3	4		1		2
258_D0	258	1	D0	81	OID20234	P19971	TYMP	0.06	CARDIOMETABOLIC	1	20200772_PLATE3_CARDIO_INF	Pass	3.1138	4.3831	3	2	1	1	0	1	1	1	1	0	1	6	6	6	6	6	3	2	3	1	2	1	2	0								2	5	4	2
259_D0	259	1	D0	2	OID20234	P19971	TYMP	0.06	CARDIOMETABOLIC	1	20200772_plate1rerun_CARDIO_INF	Pass	3.1138	7.3107	2	3	0	0	0	0	0	0	1	1	0	2	2	2	2	2	3	3	2	2	4	5	5	0	3	3	4	3	5	4	5	4	3	3	3
260_D0	260	0	D0	62	OID20234	P19971	TYMP	0.06	CARDIOMETABOLIC	1	20200772_Plate9_CAR_INF	Pass	3.1138	3.5423	3	5	0	0	0	0	0	0	0	0	0	6	6	6	6	6	3	5	3	1				0
261_D0	261	1	D0	18	OID20234	P19971	TYMP	0.06	CARDIOMETABOLIC	1	20200772_Plate9_CAR_INF	Pass	3.1138	5.0972	3	3	0	0	0	0	1	0	1	0	0	4	2	2	2	2	4	2	2	3	5	4	5	0	5	2	2	2	4	3	3	4	3	3	1
262_D0	262	1	D0	9	OID20234	P19971	TYMP	0.06	CARDIOMETABOLIC	1	20200772_plate8_CARDIO_INF	Pass	3.1138	4.9864	3	1	0	0	0	1	0	0	1	1	0	4	4	6	6	4	4	2	1	2	5	2	3	0	3	2	2	2	4		3
263_D0	263	1	D0	8	OID20234	P19971	TYMP	0.06	CARDIOMETABOLIC	1	20200772_Plate6_CAR_INF	Pass	3.1138	6.1311	4	4	0	0	0	1	1	0	1	1	0	2	2	2	1	1	3	1	2	1	4	3	5	0	3	2	2	1	4	3	3	3	2	4	1
264_D0	264	1	D0	41	OID20234	P19971	TYMP	0.06	CARDIOMETABOLIC	1	20200772_Plate9_CAR_INF	Pass	3.1138	5.2742	2	3	0	0	0	1	1	0	1	1	0	4	4	5	6	4	3	4	2	1	3	2	2	0	2	4	2	1	3	2	1	2	5	3	1
265_D0	265	0	D0	38	OID20234	P19971	TYMP	0.06	CARDIOMETABOLIC	1	20200772_plate7_CARDIO_INF	Pass	3.1138	3.7191	2	1	0	1	1	0	1	0	1	1	0	5	5	5	6	5	3	2	2	4	2			0	2	3	2	4				2	2	2	4
266_D0	266	0	D0	56	OID20234	P19971	TYMP	0.06	CARDIOMETABOLIC	1	20200772_Plate6_CAR_INF	Pass	3.1138	6.5252	4	2	0	0	0	0	0	1	1	0	0	4	4	6	6	4	3	4	5	2	3	4	4	0	5	4	5	2
267_D0	267	1	D0	18	OID20234	P19971	TYMP	0.06	CARDIOMETABOLIC	1	20200772_PLATE3_CARDIO_INF	Pass	3.1138	4.2683	4	2	0	0	0	0	0	0	1	1	0	2	2	2	1	1	4	2	3	2	5	3	4	0	4	3	5	3				3	3	5	3
268_D0	268	1	D0	53	OID20234	P19971	TYMP	0.06	CARDIOMETABOLIC	1	20200772_Plate6_CAR_INF	Pass	3.1138	5.2859	2	1	0	1	0	0	0	0	1	1	1	5	6	6	6	5	3	4	5	2	4	2	2	0
270_D0	270	0	D0	14	OID20234	P19971	TYMP	0.06	CARDIOMETABOLIC	1	20200772_Plate2_CAR_INF	Pass	3.1138	3.6499	1	1	0	0	1	0	1	0	1	1	0	2	5	5	6	2	4	3	3	5	1	4	3	1	3	3	4	5				2	3	2	5
271_D0	271	0	D0	80	OID20234	P19971	TYMP	0.06	CARDIOMETABOLIC	1	20200772_Plate4_CAR_INF	Pass	3.1138	3.3813	4	1	1	0	1	1	1	1	1	0	0	4	4	4	4	4	5	2	2	1	5	4		0	3	2	2	1				4	3	2	2
272_D0	272	1	D0	7	OID20234	P19971	TYMP	0.06	CARDIOMETABOLIC	1	20200772_plate8_CARDIO_INF	Pass	3.1138	5.341	3	2	0	0	0	0	1	0	1	1	1	5	6	6	6	5	3	2	2	2	3	2	1	0
273_D0	273	0	D0	93	OID20234	P19971	TYMP	0.06	CARDIOMETABOLIC	1	20200772_plate8_CARDIO_INF	Pass	3.1138	3.0529	4	1	0	0	0	0	0	1	0	1	1	2	1	1	1	1	1	3	1	2		5	4	0
274_D0	274	1	D0	27	OID20234	P19971	TYMP	0.06	CARDIOMETABOLIC	1	20200772_Plate5_CARDIO_INF	Pass	3.1138	5.0787	5	2	1	0	0	0	1	0	1	1	0	2	2	2	1	1	3	1	2	3	4	4	3	0	3	2	2	2	4	4	3	3	2	3	1
275_D0	275	1	D0	91	OID20234	P19971	TYMP	0.06	CARDIOMETABOLIC	1	20200772_Plate2_CAR_INF	Pass	3.1138	5.068	1	1	0	0	0	0	0	0	1	1	1	5	5	6	6	5	2	4	3	1	1	1	3	0	3	4	3	1	1		2
276_D0	276	1	D0	30	OID20234	P19971	TYMP	0.06	CARDIOMETABOLIC	1	20200772_Plate10_CAR_INF	Pass	3.1138	4.1018	5	3	1	0	1	0	1	0	1	0	0	4	4	5	6	4	2	5	4	4	1	2	2	0	2	3	3	3	1	1	2	2	3	2	3
277_D0	277	1	D0	34	OID20234	P19971	TYMP	0.06	CARDIOMETABOLIC	1	20200772_PLATE3_CARDIO_INF	Pass	3.1138	5.2124	3	5	0	0	0	0	0	0	1	1	1	5	6	6	6	5	4	2	4	2	4	1	3	0
278_D0	278	1	D0	10	OID20234	P19971	TYMP	0.06	CARDIOMETABOLIC	1	20200772_PLATE3_CARDIO_INF	Pass	3.1138	4.4371	2	3	0	0	0	0	0	0	1	0	0	5	6	6	6	5	2	2	2	1	1	2	2	0
279_D0	279	1	D0	53	OID20234	P19971	TYMP	0.06	CARDIOMETABOLIC	1	20200772_Plate4_CAR_INF	Pass	3.1138	3.8393	2	4	0	0	0	0	0	0	1	1	0	6	6	6	6	6	2	4	2	2	1	3	1	0								2	5	2	2
280_D0	280	1	D0	9	OID20234	P19971	TYMP	0.06	CARDIOMETABOLIC	1	20200772_plate7_CARDIO_INF	Pass	3.1138	4.3225	5	2	0	0	0	0	1	0	0	0	1	4	5	5	1	1	4	2	3	2	4	5	5	0	4	5	4	1	4	5	4
281_D0	281	1	D0	67	OID20234	P19971	TYMP	0.06	CARDIOMETABOLIC	1	20200772_Plate10_CAR_INF	Pass	3.1138	5.9787	5	1	1	0	0	0	1	0	1	1	0	4	4	1	1	1	2	1	2	3	3	3	2	0
282_D0	282	1	D0	85	OID20234	P19971	TYMP	0.06	CARDIOMETABOLIC	1	20200772_PLATE3_CARDIO_INF	Pass	3.1138	4.9736	2	3	0	0	0	0	1	0	1	1	1	4	4	4	6	4	2	2	2	2	3	2	2	0	3	3	3	2	5	2		3	2	4	1
283_D0	283	1	D0	52	OID20234	P19971	TYMP	0.06	CARDIOMETABOLIC	1	20200772_PLATE3_CARDIO_INF	Pass	3.1138	6.6354	2	3	0	0	0	1	1	0	1	1	1	4	4	4	6	4	4	3	2	2	5	2	2	0	3	3	5	1	4	3	3	3	4	5	2
284_D0	284	1	D0	8	OID20234	P19971	TYMP	0.06	CARDIOMETABOLIC	1	20200772_Plate2_CAR_INF	Pass	3.1138	5.253	1	2	0	0	0	0	0	0	1	1	1	4	6	6	6	4	1	1	1	2	4	1	4	0
285_D0	285	1	D0	30	OID20234	P19971	TYMP	0.06	CARDIOMETABOLIC	1	20200772_plate8_CARDIO_INF	Pass	3.1138	5.133	4	1	0	1	0	1	1	1	1	1	0	2	2	2	1	1	4	2	3	2	3	3	3	0	4	4	5	3		4	3	3	3	4	3
286_D0	286	0	D0	93	OID20234	P19971	TYMP	0.06	CARDIOMETABOLIC	1	20200772_plate7_CARDIO_INF	Pass	3.1138	3.9668	5	1	1	1	0	1	0	0	1	1	0	2	2	1	1	1	5	3	4	2		2		0	4	3	3	1
287_D0	287	1	D0	25	OID20234	P19971	TYMP	0.06	CARDIOMETABOLIC	1	20200772_Plate9_CAR_INF	Warning	3.1138	5.0615	2	5	0	0	0	0	0	0	1	1	0	6	6	6	6	6	2	4	2	1	1	3	1	0
288_D0	288	1	D0	46	OID20234	P19971	TYMP	0.06	CARDIOMETABOLIC	1	20200772_Plate5_CARDIO_INF	Pass	3.1138	5.0464	4	1	0	0	0	0	0	0	1	1	0	2	2	2	2	2	4	2	2	1	5	3	5	0	3	2	2	1	5	4	4	3	2	3	1
289_D0	289	1	D0	54	OID20234	P19971	TYMP	0.06	CARDIOMETABOLIC	1	20200772_plate1rerun_CARDIO_INF	Pass	3.1138	6.4143	3	2	0	0	0	0	0	0	1	1	1	4	4	6	6	4	3	2	3	2	4	2	4	0	2	2	2	2	3	2	4
290_D0	290	0	D0	79	OID20234	P19971	TYMP	0.06	CARDIOMETABOLIC	1	20200772_Plate2_CAR_INF	Pass	3.1138	3.9029	4	1	0	1	0	0	1	0	1	0	0	4	4	5	6	4	2	5	3	1	1	2	2	1				1							1
291_D0	291	1	D0	43	OID20234	P19971	TYMP	0.06	CARDIOMETABOLIC	1	20200772_Plate9_CAR_INF	Pass	3.1138	7.7108	3	2	0	0	0	1	1	0	1	1	1	2	2	2	2	2	3	1	1	1	5	3	5	0	3	1	1	2	5	3	2	3	2	5	4
292_D0	292	1	D0	39	OID20234	P19971	TYMP	0.06	CARDIOMETABOLIC	1	20200772_Plate5_CARDIO_INF	Pass	3.1138	7.6047	4	1	0	0	0	0	1	0	1	0	0	2	2	5	6	2	5	1	2	5	4	4	2	1	5	2	4	5	5	4		4	2	2	4
293_D0	293	1	D0	10	OID20234	P19971	TYMP	0.06	CARDIOMETABOLIC	1	20200772_Plate9_CAR_INF	Pass	3.1138	5.4852	3	3	0	1	0	0	0	0	1	1	1	4	4	6	6	4	3	2	2	2	3	3	3	0	2	2	2	2	3	3	2
294_D0	294	0	D0	55	OID20234	P19971	TYMP	0.06	CARDIOMETABOLIC	1	20200772_Plate4_CAR_INF	Pass	3.1138	4.8501	3	1	1	1	0	1	1	0	1	0	0	2	2	5	6	2	3	2	4	3	1	5	2	1	3	3	3	1				2	5	3	1
295_D0	295	1	D0	30	OID20234	P19971	TYMP	0.06	CARDIOMETABOLIC	1	20200772_Plate4_CAR_INF	Pass	3.1138	4.0198	2	4	0	0	0	1	0	0	1	1	0	2	2	2	2	2	3	3	2	1	4	1	2	0				3		3		3	2	3	3
296_D0	296	0	D0	42	OID20234	P19971	TYMP	0.06	CARDIOMETABOLIC	1	20200772_plate1rerun_CARDIO_INF	Pass	3.1138	4.6322	3	1	0	0	0	0	1	1	1	0	0	5	4	4	6	4	3	2	4	1	2	5	2	0	3	2	4					3	2	1
297_D0	297	1	D0	17	OID20234	P19971	TYMP	0.06	CARDIOMETABOLIC	1	20200772_Plate6_CAR_INF	Pass	3.1138	5.2613	4	1	0	1	0	0	0	0	1	1	1	4	4	6	6	4	3	2	2	2	2	2	2	0	2	1	2	1	2	2	2
298_D0	298	1	D0	53	OID20234	P19971	TYMP	0.06	CARDIOMETABOLIC	1	20200772_Plate2_CAR_INF	Pass	3.1138	5.267	2	3	0	0	0	1	1	0	1	1	1	6	6	6	6	6	3	1	2	2				0
299_D0	299	1	D0	17	OID20234	P19971	TYMP	0.06	CARDIOMETABOLIC	1	20200772_Plate5_CARDIO_INF	Pass	3.1138	5.9751	2	2	0	0	0	0	0	0	1	1	0	4	4	6	6	4	3	1	1	2	5	3	3	0	1	2	1	1	3	2
300_D0	300	1	D0	64	OID20234	P19971	TYMP	0.06	CARDIOMETABOLIC	1	20200772_PLATE3_CARDIO_INF	Pass	3.1138	6.182	3	2	0	0	0	0	1	0	1	1	0	4	4	4	6	4	4	2	3	2	4	2	4	0	3	5	5	2	5	3	4	3	5	4	2
301_D0	301	0	D0	1	OID20234	P19971	TYMP	0.06	CARDIOMETABOLIC	1	20200772_Plate9_CAR_INF	Pass	3.1138	2.2208	4	1	0	1	1	1	1	1	1	1	0	4	4	6	6	4	5	1	3	2	1	1	2	0	2	2	2	1	2		2
302_D0	302	1	D0	68	OID20234	P19971	TYMP	0.06	CARDIOMETABOLIC	1	20200772_Plate9_CAR_INF	Pass	3.1138	4.6419	5	4	0	0	0	0	1	0	1	0	0	4	4	4	1	1	2	2	3	1	1	1	1	0	2	2	2	1	2	1	1	4	1	2	1
303_D0	303	1	D0	15	OID20234	P19971	TYMP	0.06	CARDIOMETABOLIC	1	20200772_Plate5_CARDIO_INF	Pass	3.1138	5.6187	3	1	0	0	0	0	0	0	1	1	1	5	6	6	6	5	3	3	2	1	2	1	2	0
304_D0	304	1	D0	75	OID20234	P19971	TYMP	0.06	CARDIOMETABOLIC	1	20200772_Plate10_CAR_INF	Pass	3.1138	5.5942	3	2	0	0	0	1	1	0	1	1	0	5	6	6	6	5	3	2	3	1	2	2	2	0
305_D0	305	1	D0	22	OID20234	P19971	TYMP	0.06	CARDIOMETABOLIC	1	20200772_Plate2_CAR_INF	Pass	3.1138	4.5886	3	3	0	0	0	0	1	0	1	0	0	5	5	4	6	4	3	3	5	1	1	1	2	0	3	2	2	2	4	1	2	3	3	3	1
306_D0	306	1	D0	82	OID20234	P19971	TYMP	0.06	CARDIOMETABOLIC	1	20200772_Plate5_CARDIO_INF	Pass	3.1138	6.0258	2	3	0	0	0	0	0	0	1	1	1	4	4	6	6	4	2	1	1	2	4	2	3	0	2	2	4		4
307_D0	307	1	D0	40	OID20234	P19971	TYMP	0.06	CARDIOMETABOLIC	1	20200772_plate7_CARDIO_INF	Pass	3.1138	7.0198	3	3	0	0	0	0	0	0	1	1	0	4	4	4	6	4	2	3	2	1	2	3	4	0	2	3	1	1	2	2	3	2	5	2	1
308_D0	308	0	D0	54	OID20234	P19971	TYMP	0.06	CARDIOMETABOLIC	1	20200772_plate7_CARDIO_INF	Pass	3.1138	7.8162	4	0	0	1	1	0	1	1	1	0	1	4	4	4	6	4	2	1	2	4	2		3	1	3	1	1	4	2			3	2	1	4
309_D0	309	1	D0	5	OID20234	P19971	TYMP	0.06	CARDIOMETABOLIC	1	20200772_Plate10_CAR_INF	Pass	3.1138	4.9101	4	4	1	1	0	0	0	0	1	1	0	4	4	4	6	4	2	4	3	2	4	2	2	0	2	3	2	1	4			2	3	3	2
310_D0	310	1	D0	85	OID20234	P19971	TYMP	0.06	CARDIOMETABOLIC	1	20200772_Plate9_CAR_INF	Pass	3.1138	4.9971	4	3	0	0	0	0	0	0	1	1	1	5	4	4	1	1	3	2	2	1	4	2	3	0	2	2	2	1	4	3	3	3	1	2	1
311_D0	311	1	D0	81	OID20234	P19971	TYMP	0.06	CARDIOMETABOLIC	1	20200772_Plate2_CAR_INF	Pass	3.1138	6.2965	3	2	0	0	0	1	1	1	1	1	0	2	2	2	2	2	3	3	2	1	4	3	5	0	3	3	3	3	5	4		3	3	3	3
312_D0	312	1	D0	29	OID20234	P19971	TYMP	0.06	CARDIOMETABOLIC	1	20200772_Plate9_CAR_INF	Pass	3.1138	6.4868	5	1	0	0	0	1	1	0	1	1	0	2	2	2	2	2	3	1	1	3	3	2	5	0	2	1	1	1				3	1	1	2
313_D0	313	1	D0	38	OID20234	P19971	TYMP	0.06	CARDIOMETABOLIC	1	20200772_Plate9_CAR_INF	Pass	3.1138	5.3174	3	2	0	0	0	1	1	0	1	0	0	4	4	6	6	4	3	2	2	2	3	2	3	0	2	2	2	1	2	2	3
314_D0	314	1	D0	94	OID20234	P19971	TYMP	0.06	CARDIOMETABOLIC	1	20200772_Plate4_CAR_INF	Pass	3.1138	5.1896	3	3	0	0	0	0	1	0	1	1	1	4	4	2	2	2	3	2	1	2	5	2	3	0	3	2	2	2	5	3	3	3	2	3	1
315_D0	315	1	D0	58	OID20234	P19971	TYMP	0.06	CARDIOMETABOLIC	1	20200772_plate7_CARDIO_INF	Pass	3.1138	5.7447	5	3	1	1	1	0	1	1	1	1	1	4	1	1	1	1	3	2	2	5	4	4	2	1
316_D0	316	1	D0	4	OID20234	P19971	TYMP	0.06	CARDIOMETABOLIC	1	20200772_Plate9_CAR_INF	Pass	3.1138	5.6926	2	5	0	0	0	0	0	0	1	1	1	4	5	6	6	4	2	2	3	2	2	2	2	0	2	3	3	2	2	2
317_D0	317	0	D0	28	OID20234	P19971	TYMP	0.06	CARDIOMETABOLIC	1	20200772_Plate10_CAR_INF	Pass	3.1138	5.0217	3	1	1	1	0	0	0	0	1	0	1	5	5	6	6	5	3	3	3	2	1	3	3	0	2	2	2	2	1	2	2
318_D0	318	1	D0	66	OID20234	P19971	TYMP	0.06	CARDIOMETABOLIC	1	20200772_plate1rerun_CARDIO_INF	Pass	3.1138	6.9971	4	5	0	0	0	0	0	0	1	0	0	2	1	1	1	1	5	2		4	3	5	5	0
319_D0	319	1	D0	91	OID20234	P19971	TYMP	0.06	CARDIOMETABOLIC	1	20200772_PLATE3_CARDIO_INF	Pass	3.1138	5.6762	3	2	0	0	0	1	1	1	1	0	1	4	2	2	6	2	4	2	2	1	5	3	5	0	4	2	2	2				4	2	4	2
320_D0	320	1	D0	68	OID20234	P19971	TYMP	0.06	CARDIOMETABOLIC	1	20200772_plate7_CARDIO_INF	Pass	3.1138	4.8262	4	2	1	0	1	1	1	0	1	0	1	5	5	5	5	5	2	3	2	5	1	4	2	1							2
321_D0	321	1	D0	59	OID20234	P19971	TYMP	0.06	CARDIOMETABOLIC	1	20200772_Plate5_CARDIO_INF	Pass	3.1138	6.7334	1	5	0	0	0	0	0	0	1	0	1	4	2	2	6	2	4	3	2	1	5	2	3	0	3	2	2	1	5	3	3	5	3	5	1
322_D0	322	1	D0	3	OID20234	P19971	TYMP	0.06	CARDIOMETABOLIC	1	20200772_Plate5_CARDIO_INF	Pass	3.1138	4.6427	3	1	0	0	0	0	0	0	1	1	1	4	6	6	6	4	2	3	1	1	1	1	2	0
323_D0	323	1	D0	77	OID20234	P19971	TYMP	0.06	CARDIOMETABOLIC	1	20200772_plate1rerun_CARDIO_INF	Pass	3.1138	4.2347	2	2	0	0	0	0	0	0	1	1	0	4	5	6	6	4	2	3	2	1	1	2	2	0	2	4	1	1	2	2	3
324_D0	324	1	D0	85	OID20234	P19971	TYMP	0.06	CARDIOMETABOLIC	1	20200772_plate7_CARDIO_INF	Pass	3.1138	4.6648	5	2	1	0	1	0	1	0	1	0	0	4	4	1	1	1	5	2	5	5	5	4	2	0	4	2	5	3	5		2
325_D0	325	1	D0	73	OID20234	P19971	TYMP	0.06	CARDIOMETABOLIC	1	20200772_Plate4_CAR_INF	Pass	3.1138	4.9932	1	3	0	0	0	0	0	0	1	1	1	4	4	5	6	4	4	1	3	1	3	4	2	0	2	1	1	1	2	4	2	2	4	2	1
326_D0	326	1	D0	45	OID20234	P19971	TYMP	0.06	CARDIOMETABOLIC	1	20200772_Plate6_CAR_INF	Pass	3.1138	4.6779	2	3	0	0	0	0	0	0	1	0	0	2	5	6	6	2	2	4	2	1	1	1	5	1	3	3	3	1	4	2	2
327_D0	327	0	D0	44	OID20234	P19971	TYMP	0.06	CARDIOMETABOLIC	1	20200772_Plate2_CAR_INF	Pass	3.1138	3.478	4	3	1	1	1	1	1	0	1	0	0	4	4	4	2	2	3	2	5	3	3	1	1	0	3	3	4	3				3	3	4	2
328_D0	328	1	D0	45	OID20234	P19971	TYMP	0.06	CARDIOMETABOLIC	1	20200772_Plate5_CARDIO_INF	Pass	3.1138	5.3665	2	1	1	0	0	0	0	0	1	0	1	2	2	2	6	2	3	4	3	2	1	5	2	1	3	3	1	1	4	3	5	3	2	4	1
329_D0	329	1	D0	65	OID20234	P19971	TYMP	0.06	CARDIOMETABOLIC	1	20200772_Plate10_CAR_INF	Pass	3.1138	7.001	5	4	0	0	1	1	1	0	1	0	1	2	1	1	1	1	4	2	3	4	4	4	5	1
330_D0	330	1	D0	9	OID20234	P19971	TYMP	0.06	CARDIOMETABOLIC	1	20200772_plate1rerun_CARDIO_INF	Pass	3.1138	4.6539	5	0	0	1	1	0	0	0	1	0	0	4	5	5	5	4	3	4	3	4	4	4	5	1	2	2	2	1	2	3	1	3	3	4	1
331_D0	331	1	D0	16	OID20234	P19971	TYMP	0.06	CARDIOMETABOLIC	1	20200772_Plate6_CAR_INF	Pass	3.1138	6.185	3	3	0	0	0	0	1	0	1	0	0	4	4	4	6	4	2	2	2	3	3	2	3	0	3	2	1	3	4	2	4	2	4	3	3
332_D0	332	0	D0	51	OID20234	P19971	TYMP	0.06	CARDIOMETABOLIC	1	20200772_Plate4_CAR_INF	Pass	3.1138	4.3139	4	1	1	1	0	1	1	0	1	0	0	4	4	6	6	4	3	1	4	3	1	3	3	1	3	1	4	3
333_D0	333	1	D0	7	OID20234	P19971	TYMP	0.06	CARDIOMETABOLIC	1	20200772_Plate9_CAR_INF	Pass	3.1138	6.8697	3	2	0	0	0	0	1	0	1	1	1	4	4	5	6	4	4	5	4	2	5	4	5	0	3	4	3	1	2	4	5	2	5	3	1
334_D0	334	1	D0	90	OID20234	P19971	TYMP	0.06	CARDIOMETABOLIC	1	20200772_Plate5_CARDIO_INF	Pass	3.1138	6.8284	2	2	0	0	1	0	1	0	1	0	0	2	2	2	6	2	3	2	3	5	4	3	5	0	3	2	3	4	5	2	5	4	4	5	5
335_D0	335	0	D0	1	OID20234	P19971	TYMP	0.06	CARDIOMETABOLIC	1	20200772_Plate6_CAR_INF	Pass	3.1138	4.5902	2	3	1	1	0	0	1	1	1	1	1	4	4	6	6	4	3	2	2	2	3	3	3	0	4	3	2	1
336_D0	336	1	D0	22	OID20234	P19971	TYMP	0.06	CARDIOMETABOLIC	1	20200772_plate1rerun_CARDIO_INF	Pass	3.1138	6.2106	3	4	0	0	0	0	1	0	1	1	0	4	4	4	6	4	3	2	3	2	4	2	3	0	3	3	4	2	4	2	3	3	3	4	2
337_D0	337	0	D0	40	OID20234	P19971	TYMP	0.06	CARDIOMETABOLIC	1	20200772_plate8_CARDIO_INF	Pass	3.1138	5.1174	3	4	0	0	0	1	1	0	1	0	0	2	2	1	1	1	3	3	3	1	2		2	0				5				4	5	5	5
338_D0	338	0	D0	15	OID20234	P19971	TYMP	0.06	CARDIOMETABOLIC	1	20200772_PLATE3_CARDIO_INF	Pass	3.1138	7.8245	4	1	0	0	0	0	0	0	1	1	0	2	4	5	6	2	4	2	5	4	2	3	3	1	3	3	3	1	5	4	4	3	5	1	1
339_D0	339	1	D0	49	OID20234	P19971	TYMP	0.06	CARDIOMETABOLIC	1	20200772_Plate2_CAR_INF	Pass	3.1138	5.4082	5	2	1	1	0	1	1	0	1	1	0	5	6	6	6	5	2	2	3	1	3	2	4	0
340_D0	340	1	D0	40	OID20234	P19971	TYMP	0.06	CARDIOMETABOLIC	1	20200772_Plate4_CAR_INF	Pass	3.1138	5.5746	2	3	0	0	0	1	0	0	1	1	0	4	4	4	6	4	3	4	2	1	4	3	3	0	3	5	2	1	4	4	3	3	5	3	1
341_D0	341	1	D0	46	OID20234	P19971	TYMP	0.06	CARDIOMETABOLIC	1	20200772_PLATE3_CARDIO_INF	Pass	3.1138	4.4402	3	2	0	0	0	0	0	0	1	1	0	2	2	2	6	2	3	2	2	2	5	3	3	0	4	2	3	2				4	5	2	1
342_D0	342	1	D0	70	OID20234	P19971	TYMP	0.06	CARDIOMETABOLIC	1	20200772_PLATE3_CARDIO_INF	Pass	3.1138	4.6822	4	2	0	1	0	0	1	0	1	1	0	4	5	4	6	4	2	4	3	2	1	1	1	0	2	3	2	2	2			3	3	2	2
343_D0	343	0	D0	65	OID20234	P19971	TYMP	0.06	CARDIOMETABOLIC	1	20200772_Plate6_CAR_INF	Pass	3.1138	5.0314	5	3	0	0	1	0	1	0	1	0	0	4	4	1	1	1	2	1	2	4	2	2	2	0	2	1	2	3				4	1	1	4
344_D0	344	1	D0	57	OID20234	P19971	TYMP	0.06	CARDIOMETABOLIC	1	20200772_PLATE3_CARDIO_INF	Pass	3.1138	5.5851	3	1	0	0	0	1	0	0	1	1	1	2	2	2	2	2	3	3	3	2	5	3	5	0	4	2	3	4	4	5	5	5	2	5	4
345_D0	345	1	D0	28	OID20234	P19971	TYMP	0.06	CARDIOMETABOLIC	1	20200772_plate1rerun_CARDIO_INF	Pass	3.1138	6.721	4	1	0	0	0	0	1	0	1	0	0	2	2	2	2	2	4	3	4	4	5	5	5	0	4	2	2	3	5	5	5	4	3	1	2
346_D0	346	1	D0	27	OID20234	P19971	TYMP	0.06	CARDIOMETABOLIC	1	20200772_plate7_CARDIO_INF	Pass	3.1138	7.5413	3	2	0	0	0	0	0	0	1	1	0	2	2	2	1	1	3	1	2	3	3	4	5	0	4	4	4	3	5	3		3	3	4	3
347_D0	347	1	D0	90	OID20234	P19971	TYMP	0.06	CARDIOMETABOLIC	1	20200772_Plate4_CAR_INF	Pass	3.1138	5.1996	2	3	0	1	0	0	0	0	1	1	0	4	6	4	6	4	2	5	3	2	2		2	0								3	3	3	1
348_D0	348	1	D0	1	OID20234	P19971	TYMP	0.06	CARDIOMETABOLIC	1	20200772_plate8_CARDIO_INF	Warning	3.1138	5.5524	4	2	0	0	1	0	1	0	1	1	0	4	2	2	1	1	3	2	3	3	5	3	3	0	4	2	3	2	5	4		3	2	1	3
349_D0	349	1	D0	6	OID20234	P19971	TYMP	0.06	CARDIOMETABOLIC	1	20200772_Plate10_CAR_INF	Pass	3.1138	6.4276	4	3	0	0	0	1	1	0	1	1	0	2	2	2	6	2	3	2	3	2	5	4	4	0	3	2	2	1		4		4	2	4	1
350_D0	350	1	D0	5	OID20234	P19971	TYMP	0.06	CARDIOMETABOLIC	1	20200772_Plate6_CAR_INF	Pass	3.1138	3.7567	1	5	0	0	0	0	0	0	1	1	1	6	6	6	6	6	2	2	4	1				0
351_D0	351	1	D0	13	OID20234	P19971	TYMP	0.06	CARDIOMETABOLIC	1	20200772_plate7_CARDIO_INF	Pass	3.1138	4.5399	2	2	0	0	0	1	0	0	1	1	1	4	4	4	6	4	2	2	3	2	2	2	2	0	1	2	1	1	1	2		2	2	2	1
352_D0	352	1	D0	37	OID20234	P19971	TYMP	0.06	CARDIOMETABOLIC	1	20200772_Plate6_CAR_INF	Pass	3.1138	6.107	4	2	1	0	1	1	0	0	1	1	1	2	2	2	6	2	3	3	2	2	2	3	4	0	2	2	1	1		3		2	3	2	1
353_D0	353	1	D0	45	OID20234	P19971	TYMP	0.06	CARDIOMETABOLIC	1	20200772_Plate4_CAR_INF	Pass	3.1138	5.2471	4	2	0	1	0	0	0	0	1	0	0	2	2	2	2	2	3	1	2	2	5	5	5	1	3	1	1	3	3	5	5	4	1	1	3
354_D0	354	1	D0	51	OID20234	P19971	TYMP	0.06	CARDIOMETABOLIC	1	20200772_Plate9_CAR_INF	Pass	3.1138	5.3211	4	3	1	1	0	0	1	0	1	0	0	2	2	2	1	1	3	2	3	3	5	4	4	0	2	4	5	3	4	3	3	3	3	2	1
355_D0	355	1	D0	28	OID20234	P19971	TYMP	0.06	CARDIOMETABOLIC	1	20200772_Plate4_CAR_INF	Pass	3.1138	5.0922	3	3	0	0	0	1	1	0	1	1	0	2	2	2	6	2	4	2	2	1	5	4	5	0	3	2	2	1	4	4	3	3	2	4	1
356_D0	356	1	D0	42	OID20234	P19971	TYMP	0.06	CARDIOMETABOLIC	1	20200772_Plate10_CAR_INF	Pass	3.1138	4.8829	3	3	0	0	0	1	0	1	1	1	0	2	2	2	2	2	4	2	5	2	4	3	2	0				1	4	3					1
357_D0	357	1	D0	94	OID20234	P19971	TYMP	0.06	CARDIOMETABOLIC	1	20200772_Plate10_CAR_INF	Pass	3.1138	5.487	5	3	0	0	0	0	1	0	1	1	0	4	4	4	6	4	3	2	3	3	5	5	3	0
358_D0	358	1	D0	58	OID20234	P19971	TYMP	0.06	CARDIOMETABOLIC	1	20200772_plate1rerun_CARDIO_INF	Pass	3.1138	5.5853	4	2	0	0	1	1	1	1	1	1	0	2	2	2	2	2	4	1	2	2	5	2	2	0	2	2	3	2	5		2	2	3	4	2
359_D0	359	0	D0	57	OID20234	P19971	TYMP	0.06	CARDIOMETABOLIC	1	20200772_Plate5_CARDIO_INF	Pass	3.1138	3.4781	3	3	1	1	0	1	1	0	1	0	0	4	4	4	6	4	5	3	5	1	5	5	3	0				1							1
360_D0	360	1	D0	54	OID20234	P19971	TYMP	0.06	CARDIOMETABOLIC	1	20200772_plate8_CARDIO_INF	Pass	3.1138	6.034	2	2	0	1	0	0	0	0	1	1	1	5	5	6	6	5	2	4	2	1	1	2	2	0	2	5	4	1	1	2	1
361_D0	361	0	D0	74	OID20234	P19971	TYMP	0.06	CARDIOMETABOLIC	1	20200772_Plate5_CARDIO_INF	Pass	3.1138	2.8443	4	1	0	0	0	0	0	0	0	0	0	5	5	5	6	5	2	2	3	3	1	5	1	0	2	3	3	2	2	4	1				2
362_D0	362	1	D0	47	OID20234	P19971	TYMP	0.06	CARDIOMETABOLIC	1	20200772_PLATE3_CARDIO_INF	Pass	3.1138	4.3586	4	2	0	0	0	0	0	0	1	0	1	4	4	4	6	4	3	4	3	1	2	2	2	0	2	3	2	1	1	1		2	4	3	1
363_D0	363	1	D0	32	OID20234	P19971	TYMP	0.06	CARDIOMETABOLIC	1	20200772_Plate9_CAR_INF	Pass	3.1138	7.4908	2	3	0	0	0	0	0	1	1	1	1	2	2	4	6	2	3	3	1	1	5	5	5	0	4	2	5	1	4	5	4	5	5	5	1
364_D0	364	1	D0	42	OID20234	P19971	TYMP	0.06	CARDIOMETABOLIC	1	20200772_plate7_CARDIO_INF	Pass	3.1138	6.6731	3	2	1	0	0	1	1	0	1	1	1	2	2	2	2	2	3	1	1	2	5	5	5	0	3	2	2	1	5			3	4	4	1
365_D0	365	1	D0	91	OID20234	P19971	TYMP	0.06	CARDIOMETABOLIC	1	20200772_Plate9_CAR_INF	Pass	3.1138	4.6372	5	2	0	1	0	0	0	0	1	0	0	4	1	1	1	1	5	4	5	5	4	5	2	1
366_D0	366	1	D0	4	OID20234	P19971	TYMP	0.06	CARDIOMETABOLIC	1	20200772_plate1rerun_CARDIO_INF	Pass	3.1138	5.2914	5	1	1	1	1	1	1	0	0	0	0	4	4	6	6	4	4	3	5	2	4	4	3	0	4	3	5	2	4	3	2
367_D0	367	1	D0	81	OID20234	P19971	TYMP	0.06	CARDIOMETABOLIC	1	20200772_plate1rerun_CARDIO_INF	Pass	3.1138	3.5614	5	0	0	1	0	0	1	0	1	1	1	4	4	4	6	4	5	2	5	2	4	3	1	0	3	2	2	2	2	4	1	3	2	3	1
368_D0	368	1	D0	35	OID20234	P19971	TYMP	0.06	CARDIOMETABOLIC	1	20200772_Plate4_CAR_INF	Pass	3.1138	5.027	5	1	0	0	0	0	1	0	1	0	0	4	5	5	6	4	4	3	3	5	5	5	2	1	4	2	3	3	4	3	2	4	3	1	2
369_D0	369	1	D0	6	OID20234	P19971	TYMP	0.06	CARDIOMETABOLIC	1	20200772_PLATE3_CARDIO_INF	Pass	3.1138	6.8075	3	3	0	0	0	1	0	0	1	1	0	4	4	5	6	4	3	2	2	2	3	2	3	0	3	3		1	4		3	2	4	2	1
370_D0	370	1	D0	82	OID20234	P19971	TYMP	0.06	CARDIOMETABOLIC	1	20200772_plate1rerun_CARDIO_INF	Pass	3.1138	6.5273	3	3	0	0	0	0	1	0	1	1	1	6	6	6	6	6	2	3	3	2	3	3	3	0
371_D0	371	1	D0	86	OID20234	P19971	TYMP	0.06	CARDIOMETABOLIC	1	20200772_Plate10_CAR_INF	Pass	3.1138	5.4238	5	2	0	0	0	1	1	0	1	1	0	2	2	1	1	1	3	2	1	1	5	3	5	0	3	2	1	1	4	3	5
372_D0	372	1	D0	57	OID20234	P19971	TYMP	0.06	CARDIOMETABOLIC	1	20200772_Plate2_CAR_INF	Pass	3.1138	5.2088	1	2	0	0	0	0	0	0	1	1	0	6	6	6	6	6	2	2	2	2	2	1	2	0
373_D0	373	1	D0	34	OID20234	P19971	TYMP	0.06	CARDIOMETABOLIC	1	20200772_plate1rerun_CARDIO_INF	Pass	3.1138	3.3298	1	2	0	1	0	0	0	0	1	0	1	6	6	6	6	6	3	5	3	1	1	1	1	0								2	5	3	1
374_D0	374	1	D0	42	OID20234	P19971	TYMP	0.06	CARDIOMETABOLIC	1	20200772_Plate9_CAR_INF	Pass	3.1138	7.0434	4	3	1	1	1	0	1	1	1	0	0	4	4	6	6	4	3	2	2	1	3	4	3	0	2	2	2	1	2	3	2
375_D0	375	1	D0	75	OID20234	P19971	TYMP	0.06	CARDIOMETABOLIC	1	20200772_Plate4_CAR_INF	Pass	3.1138	6.0842	3	2	0	0	0	0	0	0	1	0	1	2	6	2	2	2	3	1	3	2	4	2	5	1	3	3	2	1	5	2	4	2	3	2	3
376_D0	376	1	D0	55	OID20234	P19971	TYMP	0.06	CARDIOMETABOLIC	1	20200772_Plate2_CAR_INF	Pass	3.1138	5.2977	2	2	0	0	0	1	0	0	1	1	1	4	4	6	6	4	3	2	2	2	4	3	3	0				1	3	2
377_D0	377	1	D0	86	OID20234	P19971	TYMP	0.06	CARDIOMETABOLIC	1	20200772_Plate2_CAR_INF	Pass	3.1138	4.6651	3	1	0	0	0	1	1	0	1	1	0	5	5	5	6	5	2	4	3	3	2	2	2	0	2	3	3	2		3	2
378_D0	378	1	D0	20	OID20234	P19971	TYMP	0.06	CARDIOMETABOLIC	1	20200772_plate8_CARDIO_INF	Pass	3.1138	5.4962	5	1	0	1	0	1	1	0	1	0	0	4	4	6	6	4	3	1	3	2	1	3	5	0	3	5	4	2	1	2	2
379_D0	379	1	D0	19	OID20234	P19971	TYMP	0.06	CARDIOMETABOLIC	1	20200772_PLATE3_CARDIO_INF	Pass	3.1138	6.1315	3	3	0	0	0	0	0	0	1	1	0	4	4	4	6	4	3	3	3	2	5	4	5	0	3	3	3	2	4	4	4	2	5	2	2
380_D0	380	1	D0	5	OID20234	P19971	TYMP	0.06	CARDIOMETABOLIC	1	20200772_Plate9_CAR_INF	Pass	3.1138	5.6408	3	2	0	0	0	0	0	0	1	1	0	2	2	2	6	2	4	2	2	2	5	3	5	0	3	3	3	2	5			4	3	5	1
381_D0	381	0	D0	21	OID20234	P19971	TYMP	0.06	CARDIOMETABOLIC	1	20200772_plate1rerun_CARDIO_INF	Pass	3.1138	4.5482	3	3	0	1	0	1	1	0	1	1	1	5	6	6	6	5	3	4	5	5	5	4	1	0
382_D0	382	1	D0	69	OID20234	P19971	TYMP	0.06	CARDIOMETABOLIC	1	20200772_Plate10_CAR_INF	Pass	3.1138	5.0492	1	3	0	0	0	0	0	0	1	1	1	5	2	2	2	2	3	2	1	1	4	3	2	0	3	2	3	1	4	3	3	3	1	1	1
383_D0	383	1	D0	17	OID20234	P19971	TYMP	0.06	CARDIOMETABOLIC	1	20200772_Plate10_CAR_INF	Pass	3.1138	5.2936	5	1	0	0	1	1	1	0	1	1	1	2	2	2	2	2	3	2	2	2	3	4	5	0	4	2	3	4		5	3	5	2	2	3
384_D0	384	1	D0	3	OID20234	P19971	TYMP	0.06	CARDIOMETABOLIC	1	20200772_plate7_CARDIO_INF	Pass	3.1138	4.754	5	2	1	0	0	0	1	0	1	1	0	4	4	4	6	4	3	3	5	2	3			0	3	2	3	2	3	3	2	2	2	3	2
385_D0	385	1	D0	13	OID20234	P19971	TYMP	0.06	CARDIOMETABOLIC	1	20200772_Plate2_CAR_INF	Pass	3.1138	5.8255	3	3	0	0	0	0	0	0	1	1	1	4	5	6	6	4	3	4	3	1	2	3	3	0	2	5	4	1	2	2	2
386_D0	386	0	D0	30	OID20234	P19971	TYMP	0.06	CARDIOMETABOLIC	1	20200772_PLATE3_CARDIO_INF	Pass	3.1138	3.3125	4	3	0	1	0	0	1	0	1	1	0	4	6	6	6	4	3	5	3	2	1	2	2	0
[truncated: 3 more columns]

## Sheet: TYMP expression D0 COVID(+)
SampleID	subject_id	COVID	Timepoint	Index	OlinkID	UniProt	Assay	MissingFreq	Panel	Panel_Version	PlateID	QC_Warning	LOD	NPX	Age cat	BMI cat	HEART	LUNG	KIDNEY	DIABETES	HTN	IMMUNO	Resp_Symp	Fever_Sympt	GI_Symp	WHO 0	WHO 3	WHO 7	WHO 28	WHO max	abs_neut_0_cat	abs_lymph_0_cat	abs_mono_0_cat	creat_0_cat	crp_0_cat	ddimer_0_cat	ldh_0_cat	Trop_72h	abs_neut_3_cat	abs_lymph_3_cat	abs_mono_3_cat	creat_3_cat	crp_3_cat	ddimer_3_cat	ldh_3_cat	abs_neut_7_cat	abs_lymph_7_cat	abs_mono_7_cat	creat_7_cat
26_D0	26	1	D0	58	OID20234	P19971	TYMP	0.06	CARDIOMETABOLIC	1	20200772_PLATE3_CARDIO_INF	Pass	3.1138	5.2448	1	5	0	0	0	0	0	0	1	0	1	6	6	6	6	6	2	3	1	1	1	1	3	0
322_D0	322	1	D0	3	OID20234	P19971	TYMP	0.06	CARDIOMETABOLIC	1	20200772_Plate5_CARDIO_INF	Pass	3.1138	4.6427	3	1	0	0	0	0	0	0	1	1	1	4	6	6	6	4	2	3	1	1	1	1	2	0
284_D0	284	1	D0	8	OID20234	P19971	TYMP	0.06	CARDIOMETABOLIC	1	20200772_Plate2_CAR_INF	Pass	3.1138	5.253	1	2	0	0	0	0	0	0	1	1	1	4	6	6	6	4	1	1	1	2	4	1	4	0
119_D0	119	1	D0	92	OID20234	P19971	TYMP	0.06	CARDIOMETABOLIC	1	20200772_plate7_CARDIO_INF	Pass	3.1138	6.3551	3	3	0	0	0	0	0	0	1	1	1	4	4	5	6	4	2	2	1	2	4	1	5	0	2	2	2	2	4	1	3	2	3	2	1
326_D0	326	1	D0	45	OID20234	P19971	TYMP	0.06	CARDIOMETABOLIC	1	20200772_Plate6_CAR_INF	Pass	3.1138	4.6779	2	3	0	0	0	0	0	0	1	0	0	2	5	6	6	2	2	4	2	1	1	1	5	1	3	3	3	1	4	2	2
372_D0	372	1	D0	57	OID20234	P19971	TYMP	0.06	CARDIOMETABOLIC	1	20200772_Plate2_CAR_INF	Pass	3.1138	5.2088	1	2	0	0	0	0	0	0	1	1	0	6	6	6	6	6	2	2	2	2	2	1	2	0
295_D0	295	1	D0	30	OID20234	P19971	TYMP	0.06	CARDIOMETABOLIC	1	20200772_Plate4_CAR_INF	Pass	3.1138	4.0198	2	4	0	0	0	1	0	0	1	1	0	2	2	2	2	2	3	3	2	1	4	1	2	0				3		3		3	2	3	3
303_D0	303	1	D0	15	OID20234	P19971	TYMP	0.06	CARDIOMETABOLIC	1	20200772_Plate5_CARDIO_INF	Pass	3.1138	5.6187	3	1	0	0	0	0	0	0	1	1	1	5	6	6	6	5	3	3	2	1	2	1	2	0
35_D0	35	1	D0	78	OID20234	P19971	TYMP	0.06	CARDIOMETABOLIC	1	20200772_plate7_CARDIO_INF	Pass	3.1138	6.1077	2	2	0	0	0	0	0	0	1	1	1	4	4	6	6	4	3	2	2	2	3	1	4	0	2	3	2	2	3		4
1_D0	1	1	D0	56	OID20234	P19971	TYMP	0.06	CARDIOMETABOLIC	1	20200772_Plate5_CARDIO_INF	Pass	3.1138	3.7062	1	4	0	0	0	0	0	0	1	1	1	4	5	6	6	4	3	2	2	2	1	1	2	0	2	4	2	1	1	1	1
129_D0	129	1	D0	35	OID20234	P19971	TYMP	0.06	CARDIOMETABOLIC	1	20200772_Plate9_CAR_INF	Pass	3.1138	5.5191	2	5	0	0	0	0	0	0	1	1	1	6	6	6	6	6	3	2	2	2	3	1	2	0
249_D0	249	1	D0	69	OID20234	P19971	TYMP	0.06	CARDIOMETABOLIC	1	20200772_Plate9_CAR_INF	Pass	3.1138	5.5837	2	1	0	0	0	1	0	0	1	1	1	5	5	6	6	5	3	3	2	1	1	1	2	0	2	4	2	1	2	1
254_D0	254	1	D0	52	OID20234	P19971	TYMP	0.06	CARDIOMETABOLIC	1	20200772_plate8_CARDIO_INF	Pass	3.1138	5.6004	3	3	0	0	0	0	1	0	1	1	1	4	4	4	6	4	2	4	2	3	3	1	3	0	3	2	1	2	5		3	2	3	2	2
162_D0	162	1	D0	21	OID20234	P19971	TYMP	0.06	CARDIOMETABOLIC	1	20200772_Plate6_CAR_INF	Pass	3.1138	4.3629	2	3	0	0	0	0	1	0	1	1	1	6	6	6	6	6	2	3	2	2	2	1	1	0
302_D0	302	1	D0	68	OID20234	P19971	TYMP	0.06	CARDIOMETABOLIC	1	20200772_Plate9_CAR_INF	Pass	3.1138	4.6419	5	4	0	0	0	0	1	0	1	0	0	4	4	4	1	1	2	2	3	1	1	1	1	0	2	2	2	1	2	1	1	4	1	2	1
220_D0	220	1	D0	44	OID20234	P19971	TYMP	0.06	CARDIOMETABOLIC	1	20200772_Plate9_CAR_INF	Pass	3.1138	4.8961	2	2	0	0	0	0	0	0	1	1	0	5	6	6	6	5	3	5	3	1	1	1	2	0
58_D0	58	1	D0	93	OID20234	P19971	TYMP	0.06	CARDIOMETABOLIC	1	20200772_plate1rerun_CARDIO_INF	Pass	3.1138	5.4078	2	3	0	0	0	0	0	0	1	1	0	5	6	6	6	5	3	4	3	1	2	1	3	0
113_D0	113	1	D0	56	OID20234	P19971	TYMP	0.06	CARDIOMETABOLIC	1	20200772_Plate9_CAR_INF	Pass	3.1138	5.8245	3	5	0	0	0	1	0	0	1	1	0	6	6	6	6	6	3	5	3	1	2	1	1	0
275_D0	275	1	D0	91	OID20234	P19971	TYMP	0.06	CARDIOMETABOLIC	1	20200772_Plate2_CAR_INF	Pass	3.1138	5.068	1	1	0	0	0	0	0	0	1	1	1	5	5	6	6	5	2	4	3	1	1	1	3	0	3	4	3	1	1		2
69_D0	69	1	D0	15	OID20234	P19971	TYMP	0.06	CARDIOMETABOLIC	1	20200772_Plate2_CAR_INF	Pass	3.1138	5.1617	2	2	0	0	0	0	0	0	1	1	1	4	6	6	6	4	2	4	3	2	2	1	2	0
229_D0	229	1	D0	13	OID20234	P19971	TYMP	0.06	CARDIOMETABOLIC	1	20200772_plate8_CARDIO_INF	Pass	3.1138	4.774	1	3	0	0	0	0	0	0	1	1	1	6	6	6	6	6	2	4	3	2	3	1	2	0
277_D0	277	1	D0	34	OID20234	P19971	TYMP	0.06	CARDIOMETABOLIC	1	20200772_PLATE3_CARDIO_INF	Pass	3.1138	5.2124	3	5	0	0	0	0	0	0	1	1	1	5	6	6	6	5	4	2	4	2	4	1	3	0
305_D0	305	1	D0	22	OID20234	P19971	TYMP	0.06	CARDIOMETABOLIC	1	20200772_Plate2_CAR_INF	Pass	3.1138	4.5886	3	3	0	0	0	0	1	0	1	0	0	5	5	4	6	4	3	3	5	1	1	1	2	0	3	2	2	2	4	1	2	3	3	3	1
32_D0	32	1	D0	85	OID20234	P19971	TYMP	0.06	CARDIOMETABOLIC	1	20200772_Plate2_CAR_INF	Pass	3.1138	5.5454	5	2	0	0	0	0	1	0	1	0	0	2	2	2	1	1	3	1	1	1	4	2	3	0	3	2	2	1		2	4	3	4	2	2
239_D0	239	1	D0	30	OID20234	P19971	TYMP	0.06	CARDIOMETABOLIC	1	20200772_plate1rerun_CARDIO_INF	Pass	3.1138	5.1312	5	2	0	0	0	0	1	0	1	0	0	4	4	4	4	4	2	3	1	2	4	2	2	0	3	2	1	2	4	2	2	3	2	2	1
262_D0	262	1	D0	9	OID20234	P19971	TYMP	0.06	CARDIOMETABOLIC	1	20200772_plate8_CARDIO_INF	Pass	3.1138	4.9864	3	1	0	0	0	1	0	0	1	1	0	4	4	6	6	4	4	2	1	2	5	2	3	0	3	2	2	2	4		3
312_D0	312	1	D0	29	OID20234	P19971	TYMP	0.06	CARDIOMETABOLIC	1	20200772_Plate9_CAR_INF	Pass	3.1138	6.4868	5	1	0	0	0	1	1	0	1	1	0	2	2	2	2	2	3	1	1	3	3	2	5	0	2	1	1	1				3	1	1	2
117_D0	117	1	D0	80	OID20234	P19971	TYMP	0.06	CARDIOMETABOLIC	1	20200772_Plate10_CAR_INF	Pass	3.1138	5.1447	3	3	0	0	0	1	1	0	1	1	0	5	6	6	6	5	3	2	1	2	3	2	1	0
102_D0	102	1	D0	70	OID20234	P19971	TYMP	0.06	CARDIOMETABOLIC	1	20200772_Plate4_CAR_INF	Pass	3.1138	5.2979	5	3	0	0	0	0	1	0	1	0	1	5	2	2	1	1	2	1	1	1	3	2	2	0	3	1	1	3	5	3	5	3	2	2	2
18_D0	18	1	D0	27	OID20234	P19971	TYMP	0.06	CARDIOMETABOLIC	1	20200772_Plate6_CAR_INF	Pass	3.1138	4.5716	2	2	0	0	0	0	0	0	1	1	1	5	5	6	6	5	3	4	1	1	2	2	3	0	2	4	3	1	2		2
306_D0	306	1	D0	82	OID20234	P19971	TYMP	0.06	CARDIOMETABOLIC	1	20200772_Plate5_CARDIO_INF	Pass	3.1138	6.0258	2	3	0	0	0	0	0	0	1	1	1	4	4	6	6	4	2	1	1	2	4	2	3	0	2	2	4		4
57_D0	57	1	D0	91	OID20234	P19971	TYMP	0.06	CARDIOMETABOLIC	1	20200772_Plate4_CAR_INF	Pass	3.1138	5.3113	3	3	0	0	0	0	1	0	1	1	1	4	4	4	6	4	3	3	1	2	4	2	3	0	2	2	1	2	3	2		2	4	2	1
314_D0	314	1	D0	94	OID20234	P19971	TYMP	0.06	CARDIOMETABOLIC	1	20200772_Plate4_CAR_INF	Pass	3.1138	5.1896	3	3	0	0	0	0	1	0	1	1	1	4	4	2	2	2	3	2	1	2	5	2	3	0	3	2	2	2	5	3	3	3	2	3	1
211_D0	211	1	D0	27	OID20234	P19971	TYMP	0.06	CARDIOMETABOLIC	1	20200772_Plate9_CAR_INF	Pass	3.1138	5.7943	4	2	0	0	0	0	0	0	1	0	0	2	2	2	6	2	2	2	2	4	3	2	3	0	3	2	2	2		3		3	2	5	3
130_D0	130	1	D0	27	OID20234	P19971	TYMP	0.06	CARDIOMETABOLIC	1	20200772_Plate2_CAR_INF	Pass	3.1138	4.9343	3	2	0	0	0	0	0	0	1	0	0	4	5	6	6	4	3	2	2	2	5	2	4	0	3	2	2	1	5		3
137_D0	137	1	D0	77	OID20234	P19971	TYMP	0.06	CARDIOMETABOLIC	1	20200772_Plate4_CAR_INF	Pass	3.1138	4.9319	2	3	0	0	0	0	0	0	1	0	0	4	5	6	6	4	3	4	2	2	4	2	2	0	2	4	2	2	2	2	2
278_D0	278	1	D0	10	OID20234	P19971	TYMP	0.06	CARDIOMETABOLIC	1	20200772_PLATE3_CARDIO_INF	Pass	3.1138	4.4371	2	3	0	0	0	0	0	0	1	0	0	5	6	6	6	5	2	2	2	1	1	2	2	0
331_D0	331	1	D0	16	OID20234	P19971	TYMP	0.06	CARDIOMETABOLIC	1	20200772_Plate6_CAR_INF	Pass	3.1138	6.185	3	3	0	0	0	0	1	0	1	0	0	4	4	4	6	4	2	2	2	3	3	2	3	0	3	2	1	3	4	2	4	2	4	3	3
313_D0	313	1	D0	38	OID20234	P19971	TYMP	0.06	CARDIOMETABOLIC	1	20200772_Plate9_CAR_INF	Pass	3.1138	5.3174	3	2	0	0	0	1	1	0	1	0	0	4	4	6	6	4	3	2	2	2	3	2	3	0	2	2	2	1	2	2	3
4_D0	4	1	D0	49	OID20234	P19971	TYMP	0.06	CARDIOMETABOLIC	1	20200772_Plate4_CAR_INF	Pass	3.1138	4.87	1	2	0	0	0	0	0	0	1	1	0	4	4	6	6	4	2	2	2	2	1	2	2	0	3	4	2	1	2	2	3
323_D0	323	1	D0	77	OID20234	P19971	TYMP	0.06	CARDIOMETABOLIC	1	20200772_plate1rerun_CARDIO_INF	Pass	3.1138	4.2347	2	2	0	0	0	0	0	0	1	1	0	4	5	6	6	4	2	3	2	1	1	2	2	0	2	4	1	1	2	2	3
237_D0	237	1	D0	29	OID20234	P19971	TYMP	0.06	CARDIOMETABOLIC	1	20200772_Plate4_CAR_INF	Pass	3.1138	6.1732	1	2	0	0	0	0	0	0	1	1	0	5	5	6	6	5	2	3	2	2	3	2	4	0	2	4	3		2	1	3
190_D0	190	1	D0	35	OID20234	P19971	TYMP	0.06	CARDIOMETABOLIC	1	20200772_Plate10_CAR_INF	Pass	3.1138	4.7746	3	2	0	0	0	0	0	0	1	1	0	4	6	6	6	4	4	1	2	2	4	2	3	0
204_D0	204	1	D0	88	OID20234	P19971	TYMP	0.06	CARDIOMETABOLIC	1	20200772_plate1rerun_CARDIO_INF	Pass	3.1138	5.1611	2	3	0	0	0	0	0	0	1	1	0	4	5	5	6	4	2	3	2	2	3	2	2	0	2	2	1	2	4	2	2	2	4	3	2
39_D0	39	1	D0	6	OID20234	P19971	TYMP	0.06	CARDIOMETABOLIC	1	20200772_plate8_CARDIO_INF	Pass	3.1138	6.1759	1	4	0	0	0	0	0	0	1	1	0	2	2	2	6	2	3	2	2	2	2	2	3	0	3	4	2	1	5	2	4	4	3	3	3
369_D0	369	1	D0	6	OID20234	P19971	TYMP	0.06	CARDIOMETABOLIC	1	20200772_PLATE3_CARDIO_INF	Pass	3.1138	6.8075	3	3	0	0	0	1	0	0	1	1	0	4	4	5	6	4	3	2	2	2	3	2	3	0	3	3		1	4		3	2	4	2	1
12_D0	12	1	D0	66	OID20234	P19971	TYMP	0.06	CARDIOMETABOLIC	1	20200772_Plate2_CAR_INF	Pass	3.1138	6.2401	2	4	0	0	0	1	0	0	1	1	0	2	2	2	6	2	3	2	2	1	5	2	5	0	4	1	2	3	4	4	4	3	3	3	3
17_D0	17	1	D0	55	OID20234	P19971	TYMP	0.06	CARDIOMETABOLIC	1	20200772_Plate5_CARDIO_INF	Pass	3.1138	6.7011	3	1	0	0	0	0	1	0	1	1	0	5	5	6	6	5	3	3	2	2	3	2	4	0	3	3	3	1	3	3	2
188_D0	188	1	D0	61	OID20234	P19971	TYMP	0.06	CARDIOMETABOLIC	1	20200772_Plate9_CAR_INF	Pass	3.1138	5.6428	4	2	0	0	0	1	1	0	1	1	0	4	4	4	6	4	3	3	2	1	4	2	2	0	2	3	2	1	2	2	2	3	3	2	1
184_D0	184	1	D0	10	OID20234	P19971	TYMP	0.06	CARDIOMETABOLIC	1	20200772_plate1rerun_CARDIO_INF	Pass	3.1138	5.2085	2	3	0	0	0	1	1	0	1	1	0	4	4	5	6	4	3	4	2	1	3	2	3	0	2	3	2	1	3	2	2	2	3	3	1
264_D0	264	1	D0	41	OID20234	P19971	TYMP	0.06	CARDIOMETABOLIC	1	20200772_Plate9_CAR_INF	Pass	3.1138	5.2742	2	3	0	0	0	1	1	0	1	1	0	4	4	5	6	4	3	4	2	1	3	2	2	0	2	4	2	1	3	2	1	2	5	3	1
358_D0	358	1	D0	58	OID20234	P19971	TYMP	0.06	CARDIOMETABOLIC	1	20200772_plate1rerun_CARDIO_INF	Pass	3.1138	5.5853	4	2	0	0	1	1	1	1	1	1	0	2	2	2	2	2	4	1	2	2	5	2	2	0	2	2	3	2	5		2	2	3	4	2
321_D0	321	1	D0	59	OID20234	P19971	TYMP	0.06	CARDIOMETABOLIC	1	20200772_Plate5_CARDIO_INF	Pass	3.1138	6.7334	1	5	0	0	0	0	0	0	1	0	1	4	2	2	6	2	4	3	2	1	5	2	3	0	3	2	2	1	5	3	3	5	3	5	1
103_D0	103	1	D0	63	OID20234	P19971	TYMP	0.06	CARDIOMETABOLIC	1	20200772_Plate5_CARDIO_INF	Pass	3.1138	3.5611	1	5	0	0	0	0	0	0	1	0	1	6	6	6	6	6	3	5	2	1		2		0
63_D0	63	1	D0	22	OID20234	P19971	TYMP	0.06	CARDIOMETABOLIC	1	20200772_Plate10_CAR_INF	Pass	3.1138	5.8424	4	2	0	0	0	0	1	0	1	0	1	4	5	6	6	4	3	2	2	2	5	2	3	0	2	2	2	1	3	2
108_D0	108	1	D0	19	OID20234	P19971	TYMP	0.06	CARDIOMETABOLIC	1	20200772_Plate10_CAR_INF	Pass	3.1138	6.6363	3	4	0	0	0	1	1	0	1	0	1	4	4	6	6	4	2	1	2	4	3	2	4	0	2	1	1	2	4	2	4
206_D0	206	1	D0	82	OID20234	P19971	TYMP	0.06	CARDIOMETABOLIC	1	20200772_PLATE3_CARDIO_INF	Pass	3.1138	5.2542	3	3	0	0	1	1	1	0	1	0	1	2	2	2	2	2	3	3	2	5	4	2	5	0	3	3	2	5	5	2	5	3	2	3	5
101_D0	101	1	D0	93	OID20234	P19971	TYMP	0.06	CARDIOMETABOLIC	1	20200772_Plate4_CAR_INF	Pass	3.1138	4.8684	2	1	0	0	0	0	0	0	1	1	1	4	4	4	6	4	3	3	2	2	3	2	3	0	2	3	2	2	3	2	3	2	4	3	2
29_D0	29	1	D0	62	OID20234	P19971	TYMP	0.06	CARDIOMETABOLIC	1	20200772_plate8_CARDIO_INF	Pass	3.1138	6.8047	2	2	0	0	0	0	0	0	1	1	1	2	2	2	6	2	3	3	2	2	4	2	3	0	5	2	2	1		4	3	4	2	3	1
148_D0	148	1	D0	87	OID20234	P19971	TYMP	0.06	CARDIOMETABOLIC	1	20200772_plate8_CARDIO_INF	Pass	3.1138	5.6188	3	2	0	0	0	0	0	0	1	1	1	4	5	5	6	4	4	3	2	1	5	2	5	0	2	3	2	1	3	2	3	2	5	2	1
310_D0	310	1	D0	85	OID20234	P19971	TYMP	0.06	CARDIOMETABOLIC	1	20200772_Plate9_CAR_INF	Pass	3.1138	4.9971	4	3	0	0	0	0	0	0	1	1	1	5	4	4	1	1	3	2	2	1	4	2	3	0	2	2	2	1	4	3	3	3	1	2	1
64_D0	64	1	D0	25	OID20234	P19971	TYMP	0.06	CARDIOMETABOLIC	1	20200772_PLATE3_CARDIO_INF	Warning	3.1138	5.5332	2	3	0	0	0	0	0	0	1	1	1	4	6	6	6	4	4	4	2	1	5	2	2	0
27_D0	27	1	D0	63	OID20234	P19971	TYMP	0.06	CARDIOMETABOLIC	1	20200772_Plate4_CAR_INF	Pass	3.1138	5.7477	3	3	0	0	0	0	0	0	1	1	1	6	6	6	6	6	2	2	2	2	2	2	3	0
196_D0	196	1	D0	20	OID20234	P19971	TYMP	0.06	CARDIOMETABOLIC	1	20200772_Plate2_CAR_INF	Pass	3.1138	6.1189	3	3	0	0	0	1	0	0	1	1	1	2	2	2	6	2	2	2	2	1	3	2	5	0	3	2	2	2				3	1	5	2
272_D0	272	1	D0	7	OID20234	P19971	TYMP	0.06	CARDIOMETABOLIC	1	20200772_plate8_CARDIO_INF	Pass	3.1138	5.341	3	2	0	0	0	0	1	0	1	1	1	5	6	6	6	5	3	2	2	2	3	2	1	0
282_D0	282	1	D0	85	OID20234	P19971	TYMP	0.06	CARDIOMETABOLIC	1	20200772_PLATE3_CARDIO_INF	Pass	3.1138	4.9736	2	3	0	0	0	0	1	0	1	1	1	4	4	4	6	4	2	2	2	2	3	2	2	0	3	3	3	2	5	2		3	2	4	1
283_D0	283	1	D0	52	OID20234	P19971	TYMP	0.06	CARDIOMETABOLIC	1	20200772_PLATE3_CARDIO_INF	Pass	3.1138	6.6354	2	3	0	0	0	1	1	0	1	1	1	4	4	4	6	4	4	3	2	2	5	2	2	0	3	3	5	1	4	3	3	3	4	5	2
192_D0	192	1	D0	55	OID20234	P19971	TYMP	0.06	CARDIOMETABOLIC	1	20200772_Plate10_CAR_INF	Pass	3.1138	6.1895	4	4	0	0	0	1	1	0	1	1	1	4	4	4	6	4	3	2	2	2	4	2	3	0	2	2	2	1	4		3	2	3	2	1
42_D0	42	1	D0	79	OID20234	P19971	TYMP	0.06	CARDIOMETABOLIC	1	20200772_Plate10_CAR_INF	Pass	3.1138	5.9701	3	2	0	0	0	0	0	1	1	1	1	2	2	2	2	2	2	2	2	1	4	2	5	1	3	1	1	2	4			4	1	5	2
214_D0	214	1	D0	29	OID20234	P19971	TYMP	0.06	CARDIOMETABOLIC	1	20200772_Plate10_CAR_INF	Pass	3.1138	4.5408	4	2	0	0	0	0	0	1	0	0	0	4	5	6	6	4	2	2	3	1	5	2	1	0	2	3	2	1	2
152_D0	152	1	D0	1	OID20234	P19971	TYMP	0.06	CARDIOMETABOLIC	1	20200772_Plate5_CARDIO_INF	Pass	3.1138	5.7272	2	2	0	0	0	0	0	0	1	1	0	4	4	5	6	4	3	2	3	2	4	2	2	0	3	2	3	1	4	2	2	3	2	3	1
187_D0	187	1	D0	31	OID20234	P19971	TYMP	0.06	CARDIOMETABOLIC	1	20200772_Plate6_CAR_INF	Pass	3.1138	5.9297	2	4	0	0	0	0	0	0	1	1	0	4	4	4	6	4	3	3	3	2	5	2	4	0	4	3	3	2	5		4	3	3	5	2
106_D0	106	1	D0	39	OID20234	P19971	TYMP	0.06	CARDIOMETABOLIC	1	20200772_PLATE3_CARDIO_INF	Pass	3.1138	6.5046	2	2	0	0	0	1	0	0	1	1	0	2	2	2	1	1	3	2	3	1	4	2	4	0	3	3	4	1	5	4	5				1
155_D0	155	1	D0	70	OID20234	P19971	TYMP	0.06	CARDIOMETABOLIC	1	20200772_plate8_CARDIO_INF	Pass	3.1138	5.8296	2	4	0	0	0	1	0	0	1	1	0	2	2	2	2	2	3	3	3	2	4	2	5	0	3	2	3	2	5	4		4	4	5	2
300_D0	300	1	D0	64	OID20234	P19971	TYMP	0.06	CARDIOMETABOLIC	1	20200772_PLATE3_CARDIO_INF	Pass	3.1138	6.182	3	2	0	0	0	0	1	0	1	1	0	4	4	4	6	4	4	2	3	2	4	2	4	0	3	5	5	2	5	3	4	3	5	4	2
336_D0	336	1	D0	22	OID20234	P19971	TYMP	0.06	CARDIOMETABOLIC	1	20200772_plate1rerun_CARDIO_INF	Pass	3.1138	6.2106	3	4	0	0	0	0	1	0	1	1	0	4	4	4	6	4	3	2	3	2	4	2	3	0	3	3	4	2	4	2	3	3	3	4	2
377_D0	377	1	D0	86	OID20234	P19971	TYMP	0.06	CARDIOMETABOLIC	1	20200772_Plate2_CAR_INF	Pass	3.1138	4.6651	3	1	0	0	0	1	1	0	1	1	0	5	5	5	6	5	2	4	3	3	2	2	2	0	2	3	3	2		3	2
304_D0	304	1	D0	75	OID20234	P19971	TYMP	0.06	CARDIOMETABOLIC	1	20200772_Plate10_CAR_INF	Pass	3.1138	5.5942	3	2	0	0	0	1	1	0	1	1	0	5	6	6	6	5	3	2	3	1	2	2	2	0
362_D0	362	1	D0	47	OID20234	P19971	TYMP	0.06	CARDIOMETABOLIC	1	20200772_PLATE3_CARDIO_INF	Pass	3.1138	4.3586	4	2	0	0	0	0	0	0	1	0	1	4	4	4	6	4	3	4	3	1	2	2	2	0	2	3	2	1	1	1		2	4	3	1
375_D0	375	1	D0	75	OID20234	P19971	TYMP	0.06	CARDIOMETABOLIC	1	20200772_Plate4_CAR_INF	Pass	3.1138	6.0842	3	2	0	0	0	0	0	0	1	0	1	2	6	2	2	2	3	1	3	2	4	2	5	1	3	3	2	1	5	2	4	2	3	2	3
2_D0	2	1	D0	21	OID20234	P19971	TYMP	0.06	CARDIOMETABOLIC	1	20200772_Plate4_CAR_INF	Pass	3.1138	6.3207	2	2	0	0	0	0	0	0	1	1	1	4	4	6	6	4	3	3	3	2	3	2	2	0	2	4	3	1	2
289_D0	289	1	D0	54	OID20234	P19971	TYMP	0.06	CARDIOMETABOLIC	1	20200772_plate1rerun_CARDIO_INF	Pass	3.1138	6.4143	3	2	0	0	0	0	0	0	1	1	1	4	4	6	6	4	3	2	3	2	4	2	4	0	2	2	2	2	3	2	4
193_D0	193	1	D0	14	OID20234	P19971	TYMP	0.06	CARDIOMETABOLIC	1	20200772_plate8_CARDIO_INF	Pass	3.1138	6.323	2	4	0	0	0	0	0	0	1	1	1	2	2	2	2	2	3	3	3	1	4	2	5	0	3	2	2	2	4	2	5	4	3	5	1
316_D0	316	1	D0	4	OID20234	P19971	TYMP	0.06	CARDIOMETABOLIC	1	20200772_Plate9_CAR_INF	Pass	3.1138	5.6926	2	5	0	0	0	0	0	0	1	1	1	4	5	6	6	4	2	2	3	2	2	2	2	0	2	3	3	2	2	2
351_D0	351	1	D0	13	OID20234	P19971	TYMP	0.06	CARDIOMETABOLIC	1	20200772_plate7_CARDIO_INF	Pass	3.1138	4.5399	2	2	0	0	0	1	0	0	1	1	1	4	4	4	6	4	2	2	3	2	2	2	2	0	1	2	1	1	1	2		2	2	2	1
48_D0	48	1	D0	59	OID20234	P19971	TYMP	0.06	CARDIOMETABOLIC	1	20200772_plate8_CARDIO_INF	Pass	3.1138	2.9393	5	5	0	0	0	0	1	0	1	1	1	5	5	6	6	5	2	2	3	1	1	2	2	0	2	4	3	1	1	2	2
210_D0	210	1	D0	46	OID20234	P19971	TYMP	0.06	CARDIOMETABOLIC	1	20200772_plate7_CARDIO_INF	Pass	3.1138	4.0408	2	4	0	0	0	1	1	0	1	1	1	4	4	4	4	4	3	3	3	4	4	2	1	0	4	2	3	3	4	3	1	3	1	2	3
227_D0	227	1	D0	58	OID20234	P19971	TYMP	0.06	CARDIOMETABOLIC	1	20200772_Plate4_CAR_INF	Pass	3.1138	5.7695	1	4	0	0	0	0	0	0	1	1	1	5	6	6	6	5	3	3	4	2	4	2	4	0
47_D0	47	1	D0	31	OID20234	P19971	TYMP	0.06	CARDIOMETABOLIC	1	20200772_Plate2_CAR_INF	Pass	3.1138	5.9385	1	2	0	0	0	0	0	1	1	1	1	6	6	6	6	6	2	4	4	1	2	2	2	0
74_D0	74	1	D0	67	OID20234	P19971	TYMP	0.06	CARDIOMETABOLIC	1	20200772_Plate2_CAR_INF	Pass	3.1138	6.4587	3	3	0	0	0	0	0	0	1	1	1	2	2	4	6	2	3	3		1	3	2	4	0	3	4	4	1	4	3		3	3	2	1
156_D0	156	1	D0	76	OID20234	P19971	TYMP	0.06	CARDIOMETABOLIC	1	20200772_Plate5_CARDIO_INF	Pass	3.1138	5.6825	3	2	0	0	0	1	1	0	1	1	1	6	6	2	2	2				2	3	2	2	0	3	3	2	2	4	3	5	4	4	4	5
203_D0	203	1	D0	46	OID20234	P19971	TYMP	0.06	CARDIOMETABOLIC	1	20200772_plate8_CARDIO_INF	Pass	3.1138	6.7362	5	3	0	0	0	1	1	0	1	0	0	2	2	1	1	1	3	1	1	2	4	3	4	0	3	2	1	2		4
154_D0	154	1	D0	57	OID20234	P19971	TYMP	0.06	CARDIOMETABOLIC	1	20200772_plate8_CARDIO_INF	Pass	3.1138	8.4374	2	2	0	0	0	0	0	0	1	1	0	2	2	2	2	2	4	3	1	1	4	3	5	0	3	3	5	4	5	3	5	4	2	5	4
299_D0	299	1	D0	17	OID20234	P19971	TYMP	0.06	CARDIOMETABOLIC	1	20200772_Plate5_CARDIO_INF	Pass	3.1138	5.9751	2	2	0	0	0	0	0	0	1	1	0	4	4	6	6	4	3	1	1	2	5	3	3	0	1	2	1	1	3	2
371_D0	371	1	D0	86	OID20234	P19971	TYMP	0.06	CARDIOMETABOLIC	1	20200772_Plate10_CAR_INF	Pass	3.1138	5.4238	5	2	0	0	0	1	1	0	1	1	0	2	2	1	1	1	3	2	1	1	5	3	5	0	3	2	1	1	4	3	5
124_D0	124	1	D0	27	OID20234	P19971	TYMP	0.06	CARDIOMETABOLIC	1	20200772_plate8_CARDIO_INF	Pass	3.1138	6.1007	4	2	0	0	0	0	0	1	1	1	0	5	5	6	6	5	1	1	1	1	4	3	2	0	1	1	2	1
144_D0	144	1	D0	90	OID20234	P19971	TYMP	0.06	CARDIOMETABOLIC	1	20200772_plate1rerun_CARDIO_INF	Pass	3.1138	5.1799	3	2	0	0	0	0	0	1	1	0	1	4	5	6	6	4	2	3	1	1	3	3	3	0	2	3	2	1
382_D0	382	1	D0	69	OID20234	P19971	TYMP	0.06	CARDIOMETABOLIC	1	20200772_Plate10_CAR_INF	Pass	3.1138	5.0492	1	3	0	0	0	0	0	0	1	1	1	5	2	2	2	2	3	2	1	1	4	3	2	0	3	2	3	1	4	3	3	3	1	1	1
174_D0	174	1	D0	41	OID20234	P19971	TYMP	0.06	CARDIOMETABOLIC	1	20200772_plate1rerun_CARDIO_INF	Pass	3.1138	5.594	3	3	0	0	0	0	1	0	1	1	1	6	6	6	6	6	2	2	1	1	2	3	3	0
291_D0	291	1	D0	43	OID20234	P19971	TYMP	0.06	CARDIOMETABOLIC	1	20200772_Plate9_CAR_INF	Pass	3.1138	7.7108	3	2	0	0	0	1	1	0	1	1	1	2	2	2	2	2	3	1	1	1	5	3	5	0	3	1	1	2	5	3	2	3	2	5	4
182_D0	182	1	D0	23	OID20234	P19971	TYMP	0.06	CARDIOMETABOLIC	1	20200772_Plate4_CAR_INF	Pass	3.1138	5.8621	1	2	0	0	0	0	0	1	1	1	1	2	2	2	2	2	1	2	1	1	1	3	4	0	1	2	2	1		4		2	2	2	1
171_D0	171	1	D0	74	OID20234	P19971	TYMP	0.06	CARDIOMETABOLIC	1	20200772_plate7_CARDIO_INF	Pass	3.1138	5.3424	3	1	0	0	0	1	1	1	1	1	1	2	2	2	2	2	3	2	1	1	5	3	3	0	3	2	2	4		3		4	3	3	4
236_D0	236	1	D0	45	OID20234	P19971	TYMP	0.06	CARDIOMETABOLIC	1	20200772_plate8_CARDIO_INF	Pass	3.1138	5.9365	5	2	0	0	1	0	1	0	1	0	0	4	4	4	6	4	3	1	2	2	5	3	4	0	3	2	2	2	5	3		2	3	2	2
36_D0	36	1	D0	31	OID20234	P19971	TYMP	0.06	CARDIOMETABOLIC	1	20200772_plate1rerun_CARDIO_INF	Pass	3.1138	6.0359	4	2	0	0	0	1	1	0	1	0	0	2	2	2	2	2	3	2	2	4	5	3	5	0	3	2		3	4	5	5	4		1	4
195_D0	195	1	D0	75	OID20234	P19971	TYMP	0.06	CARDIOMETABOLIC	1	20200772_Plate9_CAR_INF	Pass	3.1138	5.2698	2	3	0	0	0	1	1	0	1	0	0	4	6	6	6	4	2	3	2	2	3	3	3	0
109_D0	109	1	D0	82	OID20234	P19971	TYMP	0.06	CARDIOMETABOLIC	1	20200772_Plate6_CAR_INF	Pass	3.1138	3.3526	5	1	0	0	0	0	0	0	0	1	0	5	6	6	6	5	2	4	2	2	2	3	3	0
288_D0	288	1	D0	46	OID20234	P19971	TYMP	0.06	CARDIOMETABOLIC	1	20200772_Plate5_CARDIO_INF	Pass	3.1138	5.0464	4	1	0	0	0	0	0	0	1	1	0	2	2	2	2	2	4	2	2	1	5	3	5	0	3	2	2	1	5	4	4	3	2	3	1
341_D0	341	1	D0	46	OID20234	P19971	TYMP	0.06	CARDIOMETABOLIC	1	20200772_PLATE3_CARDIO_INF	Pass	3.1138	4.4402	3	2	0	0	0	0	0	0	1	1	0	2	2	2	6	2	3	2	2	2	5	3	3	0	4	2	3	2				4	5	2	1
380_D0	380	1	D0	5	OID20234	P19971	TYMP	0.06	CARDIOMETABOLIC	1	20200772_Plate9_CAR_INF	Pass	3.1138	5.6408	3	2	0	0	0	0	0	0	1	1	0	2	2	2	6	2	4	2	2	2	5	3	5	0	3	3	3	2	5			4	3	5	1
145_D0	145	1	D0	33	OID20234	P19971	TYMP	0.06	CARDIOMETABOLIC	1	20200772_plate8_CARDIO_INF	Pass	3.1138	5.9407	2	2	0	0	0	0	0	0	1	1	0	5	6	6	6	5	3	3	2	2	3	3	5	0
19_D0	19	1	D0	79	OID20234	P19971	TYMP	0.06	CARDIOMETABOLIC	1	20200772_Plate9_CAR_INF	Pass	3.1138	6.3618	3	3	0	0	0	0	0	0	1	1	0	4	4	5	6	4	3	2	2	2	5	3	4	0	2	3	2	1	4	3	3	2	4	2	1
307_D0	307	1	D0	40	OID20234	P19971	TYMP	0.06	CARDIOMETABOLIC	1	20200772_plate7_CARDIO_INF	Pass	3.1138	7.0198	3	3	0	0	0	0	0	0	1	1	0	4	4	4	6	4	2	3	2	1	2	3	4	0	2	3	1	1	2	2	3	2	5	2	1
279_D0	279	1	D0	53	OID20234	P19971	TYMP	0.06	CARDIOMETABOLIC	1	20200772_Plate4_CAR_INF	Pass	3.1138	3.8393	2	4	0	0	0	0	0	0	1	1	0	6	6	6	6	6	2	4	2	2	1	3	1	0								2	5	2	2
287_D0	287	1	D0	25	OID20234	P19971	TYMP	0.06	CARDIOMETABOLIC	1	20200772_Plate9_CAR_INF	Warning	3.1138	5.0615	2	5	0	0	0	0	0	0	1	1	0	6	6	6	6	6	2	4	2	1	1	3	1	0
340_D0	340	1	D0	40	OID20234	P19971	TYMP	0.06	CARDIOMETABOLIC	1	20200772_Plate4_CAR_INF	Pass	3.1138	5.5746	2	3	0	0	0	1	0	0	1	1	0	4	4	4	6	4	3	4	2	1	4	3	3	0	3	5	2	1	4	4	3	3	5	3	1
53_D0	53	1	D0	93	OID20234	P19971	TYMP	0.06	CARDIOMETABOLIC	1	20200772_Plate5_CARDIO_INF	Pass	3.1138	5.709	4	2	0	0	0	1	1	0	1	1	0	2	2	2	1	1	4	1	2	2	5	3	2	0	5	4	1	4	4	4	4	1	1	1	3
263_D0	263	1	D0	8	OID20234	P19971	TYMP	0.06	CARDIOMETABOLIC	1	20200772_Plate6_CAR_INF	Pass	3.1138	6.1311	4	4	0	0	0	1	1	0	1	1	0	2	2	2	1	1	3	1	2	1	4	3	5	0	3	2	2	1	4	3	3	3	2	4	1
311_D0	311	1	D0	81	OID20234	P19971	TYMP	0.06	CARDIOMETABOLIC	1	20200772_Plate2_CAR_INF	Pass	3.1138	6.2965	3	2	0	0	0	1	1	1	1	1	0	2	2	2	2	2	3	3	2	1	4	3	5	0	3	3	3	3	5	4		3	3	3	3
319_D0	319	1	D0	91	OID20234	P19971	TYMP	0.06	CARDIOMETABOLIC	1	20200772_PLATE3_CARDIO_INF	Pass	3.1138	5.6762	3	2	0	0	0	1	1	1	1	0	1	4	2	2	6	2	4	2	2	1	5	3	5	0	4	2	2	2				4	2	4	2
52_D0	52	1	D0	4	OID20234	P19971	TYMP	0.06	CARDIOMETABOLIC	1	20200772_PLATE3_CARDIO_INF	Pass	3.1138	5.4075	4	1	0	0	0	0	0	0	1	1	1	2	2	2	2	2	3	1	2	2	5	3	3	1	3	2	3	4	5	3	4	3	1	4	3
60_D0	60	1	D0	86	OID20234	P19971	TYMP	0.06	CARDIOMETABOLIC	1	20200772_Plate9_CAR_INF	Pass	3.1138	5.9188	4	1	0	0	0	0	0	0	1	1	1	5	6	6	6	5	2	1	2	2	3	3	4	0
223_D0	223	1	D0	1	OID20234	P19971	TYMP	0.06	CARDIOMETABOLIC	1	20200772_Plate2_CAR_INF	Pass	3.1138	5.5915	1	3	0	0	0	0	0	0	1	1	1	4	4	6	6	4	3	2	2	2	1	3	3	0	3	4	5	2	2	3	3
376_D0	376	1	D0	55	OID20234	P19971	TYMP	0.06	CARDIOMETABOLIC	1	20200772_Plate2_CAR_INF	Pass	3.1138	5.2977	2	2	0	0	0	1	0	0	1	1	1	4	4	6	6	4	3	2	2	2	4	3	3	0				1	3	2
66_D0	66	1	D0	40	OID20234	P19971	TYMP	0.06	CARDIOMETABOLIC	1	20200772_PLATE3_CARDIO_INF	Pass	3.1138	2.9674	3	2	0	0	0	0	1	0	1	1	1	4	4	4	6	4	3	2	2	2	5	3	4	0	4	2	1	2	4			3	2	2	1
38_D0	38	1	D0	19	OID20234	P19971	TYMP	0.06	CARDIOMETABOLIC	1	20200772_Plate9_CAR_INF	Pass	3.1138	4.9856	3	3	0	0	0	1	1	0	1	1	1	5	5	6	6	5	3	3	2	2	4	3	3	0	3	4	2	1	3	3	3
68_D0	68	1	D0	55	OID20234	P19971	TYMP	0.06	CARDIOMETABOLIC	1	20200772_plate8_CARDIO_INF	Pass	3.1138	5.7869	4	4	0	0	1	1	1	0	1	1	1	4	4	4	6	4	2	1	2	3	5	3	3	0	2	2	2	3	5	3	2	2	2	1	2
14_D0	14	1	D0	75	OID20234	P19971	TYMP	0.06	CARDIOMETABOLIC	1	20200772_Plate2_CAR_INF	Pass	3.1138	5.2687	4	3	0	0	1	0	1	1	1	1	1	4	2	2	2	2	3	1	2	4	4	3	2	0	2	2	2	4	4	2	2	2	1	2	4
172_D0	172	1	D0	76	OID20234	P19971	TYMP	0.06	CARDIOMETABOLIC	1	20200772_plate8_CARDIO_INF	Pass	3.1138	5.204	4	2	0	0	1	0	0	0	0	0	0	5	5	5	5	5	4	2	3	4	4	3	2	0	4	2	4	3				3	2	2	3
334_D0	334	1	D0	90	OID20234	P19971	TYMP	0.06	CARDIOMETABOLIC	1	20200772_Plate5_CARDIO_INF	Pass	3.1138	6.8284	2	2	0	0	1	0	1	0	1	0	0	2	2	2	6	2	3	2	3	5	4	3	5	0	3	2	3	4	5	2	5	4	4	5	5
146_D0	146	1	D0	56	OID20234	P19971	TYMP	0.06	CARDIOMETABOLIC	1	20200772_Plate10_CAR_INF	Pass	3.1138	5.4078	3	1	0	0	0	0	0	0	1	1	0	2	2	2	6	2	4	2	3	1	5	3	2	0	3	2	2	1	5	5	2				1
267_D0	267	1	D0	18	OID20234	P19971	TYMP	0.06	CARDIOMETABOLIC	1	20200772_PLATE3_CARDIO_INF	Pass	3.1138	4.2683	4	2	0	0	0	0	0	0	1	1	0	2	2	2	1	1	4	2	3	2	5	3	4	0	4	3	5	3				3	3	5	3
208_D0	208	1	D0	52	OID20234	P19971	TYMP	0.06	CARDIOMETABOLIC	1	20200772_Plate10_CAR_INF	Pass	3.1138	6.3955	3	2	0	0	0	0	0	0	1	1	0	4	4	5	6	4	4	3	3	2	3	3	4	0	3	3	3	2	4	4	3
7_D0	7	1	D0	33	OID20234	P19971	TYMP	0.06	CARDIOMETABOLIC	1	20200772_plate1rerun_CARDIO_INF	Pass	3.1138	5.6428	2	2	0	0	0	1	0	0	1	1	0	4	4	6	6	4	3	2	3	2	5	3	3	0	3	2	2	2	4	3	3
50_D0	50	1	D0	61	OID20234	P19971	TYMP	0.06	CARDIOMETABOLIC	1	20200772_Plate5_CARDIO_INF	Pass	3.1138	6.0413	1	4	0	0	0	1	0	0	1	1	0	4	4	5	6	4	4	5	3	1	5	3	2	0	4	5	3	1	5	3	3	2	5	3	1
348_D0	348	1	D0	1	OID20234	P19971	TYMP	0.06	CARDIOMETABOLIC	1	20200772_plate8_CARDIO_INF	Warning	3.1138	5.5524	4	2	0	0	1	0	1	0	1	1	0	4	2	2	1	1	3	2	3	3	5	3	3	0	4	2	3	2	5	4		3	2	1	3
59_D0	59	1	D0	91	OID20234	P19971	TYMP	0.06	CARDIOMETABOLIC	1	20200772_plate7_CARDIO_INF	Pass	3.1138	5.734	5	1	0	0	0	1	1	1	1	1	0	4	5	5	6	4	3	5	3	1	4	3	3	0	2	4	4	1	3	2	2	3	5	4	1
385_D0	385	1	D0	13	OID20234	P19971	TYMP	0.06	CARDIOMETABOLIC	1	20200772_Plate2_CAR_INF	Pass	3.1138	5.8255	3	3	0	0	0	0	0	0	1	1	1	4	5	6	6	4	3	4	3	1	2	3	3	0	2	5	4	1	2	2	2
344_D0	344	1	D0	57	OID20234	P19971	TYMP	0.06	CARDIOMETABOLIC	1	20200772_PLATE3_CARDIO_INF	Pass	3.1138	5.5851	3	1	0	0	0	1	0	0	1	1	1	2	2	2	2	2	3	3	3	2	5	3	5	0	4	2	3	4	4	5	5	5	2	5	4
186_D0	186	1	D0	41	OID20234	P19971	TYMP	0.06	CARDIOMETABOLIC	1	20200772_Plate5_CARDIO_INF	Pass	3.1138	4.0709	2	3	0	0	0	1	0	0	1	1	1	4	4	4	6	4	4	3	3	2	5	3	3	0	4	3	5	2	4			2	4	3	2
45_D0	45	1	D0	80	OID20234	P19971	TYMP	0.06	CARDIOMETABOLIC	1	20200772_Plate6_CAR_INF	Pass	3.1138	5.9723	4	4	0	0	1	1	0	0	1	1	1	2	2	2	1	1	3	1	3	5	4	3	4	0	3	2	2	5	4	4	4				5
67_D0	67	1	D0	49	OID20234	P19971	TYMP	0.06	CARDIOMETABOLIC	1	20200772_Plate9_CAR_INF	Pass	3.1138	5.0425	2	2	0	0	0	0	1	0	1	1	1	5	6	6	6	5	3	4	3	1	3	3	3	0
370_D0	370	1	D0	82	OID20234	P19971	TYMP	0.06	CARDIOMETABOLIC	1	20200772_plate1rerun_CARDIO_INF	Pass	3.1138	6.5273	3	3	0	0	0	0	1	0	1	1	1	6	6	6	6	6	2	3	3	2	3	3	3	0
222_D0	222	1	D0	51	OID20234	P19971	TYMP	0.06	CARDIOMETABOLIC	1	20200772_plate1rerun_CARDIO_INF	Pass	3.1138	6.2237	3	3	0	0	0	1	1	0	1	1	1	2	2	2	2	2	5		3	2	5	3	5	0	3	2	5	5	5	4	4				5
5_D0	5	1	D0	25	OID20234	P19971	TYMP	0.06	CARDIOMETABOLIC	1	20200772_plate1rerun_CARDIO_INF	Pass	3.1138	5.2887	3	3	0	0	0	1	1	0	1	1	1	4	4	4	6	4	3	5	3	2	4	3	3	0	3	5	2	1	5	3		3	5	3	1
37_D0	37	1	D0	76	OID20234	P19971	TYMP	0.06	CARDIOMETABOLIC	1	20200772_Plate6_CAR_INF	Pass	3.1138	6.0947	5	3	0	0	1	1	1	0	1	1	0	2	2	2	2	2	3	3	4	3	4	3	3	0	2		2	3	5	3	4	3	1	1	4
115_D0	115	1	D0	34	OID20234	P19971	TYMP	0.06	CARDIOMETABOLIC	1	20200772_Plate5_CARDIO_INF	Pass	3.1138	5.1208	5	3	0	0	0	0	1	0	0	0	1	4	4	4	6	4	3	3	4	3	4	3	2	0	3	3	3	1	3	3	1	3	3	3	1
135_D0	135	1	D0	29	OID20234	P19971	TYMP	0.06	CARDIOMETABOLIC	1	20200772_Plate2_CAR_INF	Pass	3.1138	6.927	4	2	0	0	0	1	1	0	1	1	1	2	2	2	6	2	5	4	4	3	5	3	5	1	5	3	4	4	5	4	4	4	4	5	3
356_D0	356	1	D0	42	OID20234	P19971	TYMP	0.06	CARDIOMETABOLIC	1	20200772_Plate10_CAR_INF	Pass	3.1138	4.8829	3	3	0	0	0	1	0	1	1	1	0	2	2	2	2	2	4	2	5	2	4	3	2	0				1	4	3					1
134_D0	134	1	D0	30	OID20234	P19971	TYMP	0.06	CARDIOMETABOLIC	1	20200772_Plate6_CAR_INF	Pass	3.1138	5.8732	2	3	0	0	0	0	0	0	1	1	1	4	5	6	6	4	4	2	5	1	5	3	5	0	3	5	5	1	2	3	3
160_D0	160	1	D0	32	OID20234	P19971	TYMP	0.06	CARDIOMETABOLIC	1	20200772_PLATE3_CARDIO_INF	Pass	3.1138	6.6439	5	2	0	0	0	0	1	0	1	0	0	4	4	1	1	1	3	2	1	2	5	4	3	0
169_D0	169	1	D0	61	OID20234	P19971	TYMP	0.06	CARDIOMETABOLIC	1	20200772_Plate6_CAR_INF	Pass	3.1138	5.3339	4	2	0	0	0	1	1	0	1	1	0	2	2	5	6	2	2	3	1	1	2	4	3	0	2	3	2	1	3	4	3	3	4	2	1
140_D0	140	1	D0	54	OID20234	P19971	TYMP	0.06	CARDIOMETABOLIC	1	20200772_Plate6_CAR_INF	Pass	3.1138	3.9163	5	1	0	0	0	0	0	0	1	0	0	4	5	5	6	4	3	2	2	1	3	4	2	0	2	3	2	1	3	4		2	3	2	1
292_D0	292	1	D0	39	OID20234	P19971	TYMP	0.06	CARDIOMETABOLIC	1	20200772_Plate5_CARDIO_INF	Pass	3.1138	7.6047	4	1	0	0	0	0	1	0	1	0	0	2	2	5	6	2	5	1	2	5	4	4	2	1	5	2	4	5	5	4		4	2	2	4
261_D0	261	1	D0	18	OID20234	P19971	TYMP	0.06	CARDIOMETABOLIC	1	20200772_Plate9_CAR_INF	Pass	3.1138	5.0972	3	3	0	0	0	0	1	0	1	0	0	4	2	2	2	2	4	2	2	3	5	4	5	0	5	2	2	2	4	3	3	4	3	3	1
346_D0	346	1	D0	27	OID20234	P19971	TYMP	0.06	CARDIOMETABOLIC	1	20200772_plate7_CARDIO_INF	Pass	3.1138	7.5413	3	2	0	0	0	0	0	0	1	1	0	2	2	2	1	1	3	1	2	3	3	4	5	0	4	4	4	3	5	3		3	3	4	3
175_D0	175	1	D0	18	OID20234	P19971	TYMP	0.06	CARDIOMETABOLIC	1	20200772_plate7_CARDIO_INF	Pass	3.1138	5.4173	3	3	0	0	0	1	0	0	1	1	0	4	4	5	6	4	3	3	2	2	4	4	3	0	2	4	2	1	4	3	2	2	4	2	2
355_D0	355	1	D0	28	OID20234	P19971	TYMP	0.06	CARDIOMETABOLIC	1	20200772_Plate4_CAR_INF	Pass	3.1138	5.0922	3	3	0	0	0	1	1	0	1	1	0	2	2	2	6	2	4	2	2	1	5	4	5	0	3	2	2	1	4	4	3	3	2	4	1
150_D0	150	1	D0	16	OID20234	P19971	TYMP	0.06	CARDIOMETABOLIC	1	20200772_Plate9_CAR_INF	Pass	3.1138	6.128	4	2	0	0	0	0	0	0	1	0	1	4	4	6	6	4	3	3	2	1	4	4	3	0	2	3	2	1	2	4	2
383_D0	383	1	D0	17	OID20234	P19971	TYMP	0.06	CARDIOMETABOLIC	1	20200772_Plate10_CAR_INF	Pass	3.1138	5.2936	5	1	0	0	1	1	1	0	1	1	1	2	2	2	2	2	3	2	2	2	3	4	5	0	4	2	3	4		5	3	5	2	2	3
379_D0	379	1	D0	19	OID20234	P19971	TYMP	0.06	CARDIOMETABOLIC	1	20200772_PLATE3_CARDIO_INF	Pass	3.1138	6.1315	3	3	0	0	0	0	0	0	1	1	0	4	4	4	6	4	3	3	3	2	5	4	5	0	3	3	3	2	4	4	4	2	5	2	2
49_D0	49	1	D0	31	OID20234	P19971	TYMP	0.06	CARDIOMETABOLIC	1	20200772_plate8_CARDIO_INF	Warning	3.1138	5.7399	4	2	0	0	0	0	1	0	1	1	0	2	2	2	2	2	4	3	3	1	4	4	4	0	5	1		2				4	4	5	2
54_D0	54	1	D0	90	OID20234	P19971	TYMP	0.06	CARDIOMETABOLIC	1	20200772_Plate6_CAR_INF	Pass	3.1138	6.1738	2	3	0	0	0	1	1	0	1	1	0	2	2	2	2	2	4	3	3	4	4	4	4	0	2	5	5	5	4	5	3	4	3	5	5
349_D0	349	1	D0	6	OID20234	P19971	TYMP	0.06	CARDIOMETABOLIC	1	20200772_Plate10_CAR_INF	Pass	3.1138	6.4276	4	3	0	0	0	1	1	0	1	1	0	2	2	2	6	2	3	2	3	2	5	4	4	0	3	2	2	1		4		4	2	4	1
329_D0	329	1	D0	65	OID20234	P19971	TYMP	0.06	CARDIOMETABOLIC	1	20200772_Plate10_CAR_INF	Pass	3.1138	7.001	5	4	0	0	1	1	1	0	1	0	1	2	1	1	1	1	4	2	3	4	4	4	5	1
325_D0	325	1	D0	73	OID20234	P19971	TYMP	0.06	CARDIOMETABOLIC	1	20200772_Plate4_CAR_INF	Pass	3.1138	4.9932	1	3	0	0	0	0	0	0	1	1	1	4	4	5	6	4	4	1	3	1	3	4	2	0	2	1	1	1	2	4	2	2	4	2	1
159_D0	159	1	D0	63	OID20234	P19971	TYMP	0.06	CARDIOMETABOLIC	1	20200772_PLATE3_CARDIO_INF	Pass	3.1138	5.4275	4	3	0	0	0	1	1	0	1	1	0	5	4	6	6	4	3	1	4	2	2	4	4	0				1	2	3	2
257_D0	257	1	D0	38	OID20234	P19971	TYMP	0.06	CARDIOMETABOLIC	1	20200772_PLATE3_CARDIO_INF	Pass	3.1138	5.8671	3	2	0	0	0	0	1	0	1	0	1	5	5	6	1	1	3	3	4	5	1	4	3	0	3	3	4		1		2
333_D0	333	1	D0	7	OID20234	P19971	TYMP	0.06	CARDIOMETABOLIC	1	20200772_Plate9_CAR_INF	Pass	3.1138	6.8697	3	2	0	0	0	0	1	0	1	1	1	4	4	5	6	4	4	5	4	2	5	4	5	0	3	4	3	1	2	4	5	2	5	3	1
231_D0	231	1	D0	28	OID20234	P19971	TYMP	0.06	CARDIOMETABOLIC	1	20200772_PLATE3_CARDIO_INF	Pass	3.1138	4.6539	2	3	0	0	0	0	1	0	1	1	1	4	5	6	6	4	4	4	4	2	4	4	4	0	3	5	3	1	2	4
41_D0	41	1	D0	30	OID20234	P19971	TYMP	0.06	CARDIOMETABOLIC	1	20200772_Plate5_CARDIO_INF	Pass	3.1138	7.1317	2	3	0	0	0	0	0	0	1	0	0	4	4	6	6	4	3	3	1	2	4	5	5	0	3	4	3		4	4	4
224_D0	224	1	D0	81	OID20234	P19971	TYMP	0.06	CARDIOMETABOLIC	1	20200772_Plate5_CARDIO_INF	Pass	3.1138	6.5965	4	1	0	0	0	0	1	0	1	1	0	2	2	2	2	2	3	1	1	1	5	5	5	0	2	2	1	1				2	3	2	1
363_D0	363	1	D0	32	OID20234	P19971	TYMP	0.06	CARDIOMETABOLIC	1	20200772_Plate9_CAR_INF	Pass	3.1138	7.4908	2	3	0	0	0	0	0	1	1	1	1	2	2	4	6	2	3	3	1	1	5	5	5	0	4	2	5	1	4	5	4	5	5	5	1
259_D0	259	1	D0	2	OID20234	P19971	TYMP	0.06	CARDIOMETABOLIC	1	20200772_plate1rerun_CARDIO_INF	Pass	3.1138	7.3107	2	3	0	0	0	0	0	0	1	1	0	2	2	2	2	2	3	3	2	2	4	5	5	0	3	3	4	3	5	4	5	4	3	3	3
100_D0	100	1	D0	50	OID20234	P19971	TYMP	0.06	CARDIOMETABOLIC	1	20200772_Plate2_CAR_INF	Pass	3.1138	5.6155	1	4	0	0	0	0	0	0	1	1	0	4	5	6	6	4	3	3	2	2	1	5	4	0	2	5	2	2	1	4	3
368_D0	368	1	D0	35	OID20234	P19971	TYMP	0.06	CARDIOMETABOLIC	1	20200772_Plate4_CAR_INF	Pass	3.1138	5.027	5	1	0	0	0	0	1	0	1	0	0	4	5	5	6	4	4	3	3	5	5	5	2	1	4	2	3	3	4	3	2	4	3	1	2
357_D0	357	1	D0	94	OID20234	P19971	TYMP	0.06	CARDIOMETABOLIC	1	20200772_Plate10_CAR_INF	Pass	3.1138	5.487	5	3	0	0	0	0	1	0	1	1	0	4	4	4	6	4	3	2	3	3	5	5	3	0
280_D0	280	1	D0	9	OID20234	P19971	TYMP	0.06	CARDIOMETABOLIC	1	20200772_plate7_CARDIO_INF	Pass	3.1138	4.3225	5	2	0	0	0	0	1	0	0	0	1	4	5	5	1	1	4	2	3	2	4	5	5	0	4	5	4	1	4	5	4
24_D0	24	1	D0	56	OID20234	P19971	TYMP	0.06	CARDIOMETABOLIC	1	20200772_Plate4_CAR_INF	Pass	3.1138	5.6433	1	3	0	0	0	0	0	0	1	1	1	4	4	6	6	4	3	4	3	1	4	5	5	0	3	4	4	1	3	3	4
161_D0	161	1	D0	13	OID20234	P19971	TYMP	0.06	CARDIOMETABOLIC	1	20200772_plate1rerun_CARDIO_INF	Pass	3.1138	5.5955	3	1	0	0	1	1	0	0	1	1	1	2	2	2	2	2	5	3	3	3	5	5	5	1				3	5	4					2
123_D0	123	1	D0	38	OID20234	P19971	TYMP	0.06	CARDIOMETABOLIC	1	20200772_Plate2_CAR_INF	Pass	3.1138	6.7058	5	1	0	0	0	0	1	0	1	1	1	4	4	4	1	1	4	2	3	2	5	5	5	0	4	2	3	2	4			4	4	4	2
22_D0	22	1	D0	44	OID20234	P19971	TYMP	0.06	CARDIOMETABOLIC	1	20200772_Plate6_CAR_INF	Pass	3.1138	8.04	5	2	0	0	0	1	1	0	1	1	1	4	4	5	6	4	5	3	3	3	5	5	5	0	4	4	2	2	5	5	5	4	4	3	2
345_D0	345	1	D0	28	OID20234	P19971	TYMP	0.06	CARDIOMETABOLIC	1	20200772_plate1rerun_CARDIO_INF	Pass	3.1138	6.721	4	1	0	0	0	0	1	0	1	0	0	2	2	2	2	2	4	3	4	4	5	5	5	0	4	2	2	3	5	5	5	4	3	1	2
143_D0	143	1	D0	28	OID20234	P19971	TYMP	0.06	CARDIOMETABOLIC	1	20200772_Plate5_CARDIO_INF	Pass	3.1138	4.8	4	2	0	0	0	1	0	0	1	1	0	2	2	2	2	2	5	3	4	2	4	5	4	0	5	2	2	2	5	3	3	5	3	3	2
132_D0	132	1	D0	45	OID20234	P19971	TYMP	0.06	CARDIOMETABOLIC	1	20200772_plate7_CARDIO_INF	Pass	3.1138	6.1674	5	1	0	0	0	1	1	0	1	0	0	4	4	5	6	4	5	2	5	5	4	5	3	1	4	3	3	4		5	3	4	3	4	3
244_D0	244	1	D0	9	OID20234	P19971	TYMP	0.06	CARDIOMETABOLIC	1	20200772_PLATE3_CARDIO_INF	Pass	3.1138	5.8958	4	3	0	0	0	0	1	0	1	1	0	2	2	2	2	2	2	5	5	3	3	5	3	0	2	5	5	2	3	4	2	2	5	3	2
318_D0	318	1	D0	66	OID20234	P19971	TYMP	0.06	CARDIOMETABOLIC	1	20200772_plate1rerun_CARDIO_INF	Pass	3.1138	6.9971	4	5	0	0	0	0	0	0	1	0	0	2	1	1	1	1	5	2		4	3	5	5	0
31_D0	31	1	D0	51	OID20234	P19971	TYMP	0.06	CARDIOMETABOLIC	1	20200772_plate7_CARDIO_INF	Pass	3.1138	5.4127	1	5	0	0	0	1	0	0	1	1	1	6	6	6	6	6	2	3	1	1				0
116_D0	116	1	D0	92	OID20234	P19971	TYMP	0.06	CARDIOMETABOLIC	1	20200772_Plate5_CARDIO_INF	Pass	3.1138	3.5073	3	2	0	0	1	1	1	0	0	0	0	6	6	6	6	6	2	2	2	5				0
241_D0	241	1	D0	89	OID20234	P19971	TYMP	0.06	CARDIOMETABOLIC	1	20200772_Plate6_CAR_INF	Pass	3.1138	6.6097	4	2	0	0	0	0	0	0	1	1	0	2	2	2	6	2	3	2	2	2	5		5	0	3	2	2	1	5		5	3	2	3	1
245_D0	245	1	D0	1	OID20234	P19971	TYMP	0.06	CARDIOMETABOLIC	1	20200772_Plate10_CAR_INF	Pass	3.1138	5.8802	2	3	0	0	0	0	0	0	1	1	0	4	4	6	6	4	3	3	2	2	2		4	0	2	5	2	1	2
73_D0	73	1	D0	57	OID20234	P19971	TYMP	0.06	CARDIOMETABOLIC	1	20200772_Plate10_CAR_INF	Pass	3.1138	5.8367	1	5	0	0	0	0	0	0	1	1	0	6	6	6	6	6	2	4	2	2				0
212_D0	212	1	D0	11	OID20234	P19971	TYMP	0.06	CARDIOMETABOLIC	1	20200772_plate8_CARDIO_INF	Pass	3.1138	4.9974	2	5	0	0	0	0	0	0	1	1	0	6	6	6	6	6	2	3	2	1	2		3	0
122_D0	122	1	D0	67	OID20234	P19971	TYMP	0.06	CARDIOMETABOLIC	1	20200772_Plate6_CAR_INF	Pass	3.1138	5.1807	2	1	0	0	0	0	1	0	1	1	0	6	6	6	6	6	2	3	2	2				0
11_D0	11	1	D0	59	OID20234	P19971	TYMP	0.06	CARDIOMETABOLIC	1	20200772_Plate2_CAR_INF	Pass	3.1138	3.1362	3	2	0	0	0	0	0	0	1	1	1	6	6	6	6	6	3	3	2	2				0
298_D0	298	1	D0	53	OID20234	P19971	TYMP	0.06	CARDIOMETABOLIC	1	20200772_Plate2_CAR_INF	Pass	3.1138	5.267	2	3	0	0	0	1	1	0	1	1	1	6	6	6	6	6	3	1	2	2				0
350_D0	350	1	D0	5	OID20234	P19971	TYMP	0.06	CARDIOMETABOLIC	1	20200772_Plate6_CAR_INF	Pass	3.1138	3.7567	1	5	0	0	0	0	0	0	1	1	1	6	6	6	6	6	2	2	4	1				0
75_D0	75	1	D0	52	OID20234	P19971	TYMP	0.06	CARDIOMETABOLIC	1	20200772_Plate2_CAR_INF	Pass	3.1138	5.1518	5	5	0	0	0	0	0	0	1	0	0	4	1	1	1	1								0
131_D0	131	1	D0	73	OID20234	P19971	TYMP	0.06	CARDIOMETABOLIC	1	20200772_plate8_CARDIO_INF	Pass	3.1138	4.6453	2	5	0	0	0	0	0	0	1	1	0	6	6	6	6	6								0
56_D0	56	1	D0	64	OID20234	P19971	TYMP	0.06	CARDIOMETABOLIC	1	20200772_Plate2_CAR_INF	Pass	3.1138	3.6002	5	5	0	0	0	0	1	1	1	1	0	4	1	1	1	1								0
179_D0	179	1	D0	70	OID20234	P19971	TYMP	0.06	CARDIOMETABOLIC	1	20200772_Plate10_CAR_INF	Pass	3.1138	4.0058	3	3	1	0	0	1	1	0	1	1	0	5	5	6	6	5	3	3	3	1	2	1	3	0	3	3	4		1	2	2
158_D0	158	1	D0	76	OID20234	P19971	TYMP	0.06	CARDIOMETABOLIC	1	20200772_plate7_CARDIO_INF	Pass	3.1138	6.4663	3	3	1	0	0	1	1	0	1	1	1	4	4	4	6	4	3	3	3	3	4	1	5	0				2	5	2	5				2
30_D0	30	1	D0	44	OID20234	P19971	TYMP	0.06	CARDIOMETABOLIC	1	20200772_plate7_CARDIO_INF	Pass	3.1138	4.4929	5	3	1	0	1	1	0	1	1	0	0	4	4	4	6	4	5	3	5	2	1	1	2	0	5	1	5	2				4	1	4	2
139_D0	139	1	D0	85	OID20234	P19971	TYMP	0.06	CARDIOMETABOLIC	1	20200772_Plate4_CAR_INF	Pass	3.1138	4.6292	5	3	1	0	1	1	1	0	1	1	0	2	2	2	2	2	3	2	2	3	4	2	3	0	3	2	2	2	5	3		3	2	3	2
20_D0	20	1	D0	68	OID20234	P19971	TYMP	0.06	CARDIOMETABOLIC	1	20200772_Plate6_CAR_INF	Pass	3.1138	4.937	3	4	1	0	0	1	0	1	1	0	1	4	4	4	6	4	3	1	3	2	3	2	1	0	3	2	3	2	3	3	2	3	2	3	1
276_D0	276	1	D0	30	OID20234	P19971	TYMP	0.06	CARDIOMETABOLIC	1	20200772_Plate10_CAR_INF	Pass	3.1138	4.1018	5	3	1	0	1	0	1	0	1	0	0	4	4	5	6	4	2	5	4	4	1	2	2	0	2	3	3	3	1	1	2	2	3	2	3
76_D0	76	1	D0	28	OID20234	P19971	TYMP	0.06	CARDIOMETABOLIC	1	20200772_plate7_CARDIO_INF	Pass	3.1138	5.4423	4	4	1	0	1	0	1	0	1	1	1	4	4	4	1	1	2	2	4	4	2	2	2	0	3	2	3	3	2	3	3
6_D0	6	1	D0	68	OID20234	P19971	TYMP	0.06	CARDIOMETABOLIC	1	20200772_Plate4_CAR_INF	Pass	3.1138	6.4432	1	1	1	0	0	0	0	0	1	0	0	4	4	4	6	4	3	2	1	2	3	3	4	0	3	4	1	1	4	3	5	3	3	2	1
46_D0	46	1	D0	78	OID20234	P19971	TYMP	0.06	CARDIOMETABOLIC	1	20200772_Plate10_CAR_INF	Pass	3.1138	3.9866	4	2	1	0	0	0	1	0	0	0	0	2	1	1	1	1	3	5	2	3	1	3	2	1
207_D0	207	1	D0	39	OID20234	P19971	TYMP	0.06	CARDIOMETABOLIC	1	20200772_Plate6_CAR_INF	Pass	3.1138	6.276	3	4	1	0	0	0	1	0	1	0	0	4	5	6	6	4	4	2	2	3	3	3	2	0	3	3	3	2	1	2	1
43_D0	43	1	D0	25	OID20234	P19971	TYMP	0.06	CARDIOMETABOLIC	1	20200772_plate8_CARDIO_INF	Pass	3.1138	5.64	4	2	1	0	0	1	1	0	1	0	0	4	4	4	6	4	2	2	2	2	2	3	4	0	2	2	1	3	3	3	4	2	2	2	2
281_D0	281	1	D0	67	OID20234	P19971	TYMP	0.06	CARDIOMETABOLIC	1	20200772_Plate10_CAR_INF	Pass	3.1138	5.9787	5	1	1	0	0	0	1	0	1	1	0	4	4	1	1	1	2	1	2	3	3	3	2	0
352_D0	352	1	D0	37	OID20234	P19971	TYMP	0.06	CARDIOMETABOLIC	1	20200772_Plate6_CAR_INF	Pass	3.1138	6.107	4	2	1	0	1	1	0	0	1	1	1	2	2	2	6	2	3	3	2	2	2	3	4	0	2	2	1	1		3		2	3	2	1
141_D0	141	1	D0	38	OID20234	P19971	TYMP	0.06	CARDIOMETABOLIC	1	20200772_plate8_CARDIO_INF	Pass	3.1138	5.8466	5	3	1	0	1	0	1	0	1	0	0	4	1	1	1	1	3	4	4	2	3	3	4	0	3	3	2	4	4	3	2
15_D0	15	1	D0	47	OID20234	P19971	TYMP	0.06	CARDIOMETABOLIC	1	20200772_plate8_CARDIO_INF	Pass	3.1138	3.7838	4	2	1	0	0	0	1	1	1	1	0	2	2	2	1	1	5	1	5	2	5	3	3	0	5	2	2	1	3	3	2	5	2	5	1
202_D0	202	1	D0	80	OID20234	P19971	TYMP	0.06	CARDIOMETABOLIC	1	20200772_plate8_CARDIO_INF	Pass	3.1138	7.2917	5	2	1	0	1	1	1	0	1	1	0	2	1	1	1	1	5	1	1	5	4	4	5	1
274_D0	274	1	D0	27	OID20234	P19971	TYMP	0.06	CARDIOMETABOLIC	1	20200772_Plate5_CARDIO_INF	Pass	3.1138	5.0787	5	2	1	0	0	0	1	0	1	1	0	2	2	2	1	1	3	1	2	3	4	4	3	0	3	2	2	2	4	4	3	3	2	3	1
320_D0	320	1	D0	68	OID20234	P19971	TYMP	0.06	CARDIOMETABOLIC	1	20200772_plate7_CARDIO_INF	Pass	3.1138	4.8262	4	2	1	0	1	1	1	0	1	0	1	5	5	5	5	5	2	3	2	5	1	4	2	1							2
149_D0	149	1	D0	29	OID20234	P19971	TYMP	0.06	CARDIOMETABOLIC	1	20200772_plate7_CARDIO_INF	Pass	3.1138	4.1055	4	3	1	0	0	1	1	0	1	1	0	4	5	6	6	4	3	3	4	1	4	4	3	0	3	3	3	1	3	3	1
324_D0	324	1	D0	85	OID20234	P19971	TYMP	0.06	CARDIOMETABOLIC	1	20200772_plate7_CARDIO_INF	Pass	3.1138	4.6648	5	2	1	0	1	0	1	0	1	0	0	4	4	1	1	1	5	2	5	5	5	4	2	0	4	2	5	3	5		2
61_D0	61	1	D0	75	OID20234	P19971	TYMP	0.06	CARDIOMETABOLIC	1	20200772_Plate6_CAR_INF	Pass	3.1138	6.2349	4	1	1	0	1	1	1	0	1	0	0	4	4	4	1	1	3	2	1	5	5	5	5	1	3	1	1	4	3	5	5
364_D0	364	1	D0	42	OID20234	P19971	TYMP	0.06	CARDIOMETABOLIC	1	20200772_plate7_CARDIO_INF	Pass	3.1138	6.6731	3	2	1	0	0	1	1	0	1	1	1	2	2	2	2	2	3	1	1	2	5	5	5	0	3	2	2	1	5			3	4	4	1
218_D0	218	1	D0	80	OID20234	P19971	TYMP	0.06	CARDIOMETABOLIC	1	20200772_plate1rerun_CARDIO_INF	Pass	3.1138	4.989	4	3	1	0	1	1	1	0	1	0	1	4	4	4	1	1	3	1	2	4	4	5	5	0	3	2	2	4	4	5	4
328_D0	328	1	D0	45	OID20234	P19971	TYMP	0.06	CARDIOMETABOLIC	1	20200772_Plate5_CARDIO_INF	Pass	3.1138	5.3665	2	1	1	0	0	0	0	0	1	0	1	2	2	2	6	2	3	4	3	2	1	5	2	1	3	3	1	1	4	3	5	3	2	4	1
33_D0	33	1	D0	18	OID20234	P19971	TYMP	0.06	CARDIOMETABOLIC	1	20200772_Plate2_CAR_INF	Pass	3.1138	4.1254	3	3	1	0	1	1	1	0	1	0	1	5	5	6	6	5	3	3	3	3	2	5	2	0	2	3	3	2	1	3	1
384_D0	384	1	D0	3	OID20234	P19971	TYMP	0.06	CARDIOMETABOLIC	1	20200772_plate7_CARDIO_INF	Pass	3.1138	4.754	5	2	1	0	0	0	1	0	1	1	0	4	4	4	6	4	3	3	5	2	3			0	3	2	3	2	3	3	2	2	2	3	2
213_D0	213	1	D0	79	OID20234	P19971	TYMP	0.06	CARDIOMETABOLIC	1	20200772_Plate6_CAR_INF	Pass	3.1138	1.1329	1	1	0	1	0	0	0	0	1	1	0	4	5	6	6	4	3	3	1	1	1	1	1	0	3	5	3	1	1
198_D0	198	1	D0	94	OID20234	P19971	TYMP	0.06	CARDIOMETABOLIC	1	20200772_plate8_CARDIO_INF	Pass	3.1138	5.3677	2	3	0	1	0	0	0	0	1	1	1	5	6	6	6	5	2	3	2	1	2	1	3	0
342_D0	342	1	D0	70	OID20234	P19971	TYMP	0.06	CARDIOMETABOLIC	1	20200772_PLATE3_CARDIO_INF	Pass	3.1138	4.6822	4	2	0	1	0	0	1	0	1	1	0	4	5	4	6	4	2	4	3	2	1	1	1	0	2	3	2	2	2			3	3	2	2
373_D0	373	1	D0	34	OID20234	P19971	TYMP	0.06	CARDIOMETABOLIC	1	20200772_plate1rerun_CARDIO_INF	Pass	3.1138	3.3298	1	2	0	1	0	0	0	0	1	0	1	6	6	6	6	6	3	5	3	1	1	1	1	0								2	5	3	1
226_D0	226	1	D0	43	OID20234	P19971	TYMP	0.06	CARDIOMETABOLIC	1	20200772_Plate5_CARDIO_INF	Pass	3.1138	4.988	1	4	0	1	0	0	0	0	1	0	0	4	5	6	6	4	3	3	4	1	2	1	2	0	2	3	3	1	2	2	2
114_D0	114	1	D0	7	OID20234	P19971	TYMP	0.06	CARDIOMETABOLIC	1	20200772_plate7_CARDIO_INF	Pass	3.1138	4.5769	4	3	0	1	0	0	1	0	1	1	1	5	4	6	6	4	3	2	5	2	2	1	2	0	3	2	1	2	1	1	1
251_D0	251	1	D0	7	OID20234	P19971	TYMP	0.06	CARDIOMETABOLIC	1	20200772_plate1rerun_CARDIO_INF	Pass	3.1138	7.1201	3	4	0	1	1	1	1	0	1	0	0	2	2	2	2	2	2	1	1	4	4	2	3	0	4	2	3	5	5	4	5	4	1	5	5
242_D0	242	1	D0	90	OID20234	P19971	TYMP	0.06	CARDIOMETABOLIC	1	20200772_Plate2_CAR_INF	Pass	3.1138	5.2284	2	3	0	1	0	0	0	0	1	1	1	4	4	5	6	4	3	1	1	1	5	2	2	0	2	2	3	1	4	2	2	3	3	2	1
191_D0	191	1	D0	44	OID20234	P19971	TYMP	0.06	CARDIOMETABOLIC	1	20200772_Plate4_CAR_INF	Pass	3.1138	5.7473	1	4	0	1	0	0	0	0	1	1	1	4	4	6	6	4	3	4	1	2	1	2	3	0	2	5	3	1	1
246_D0	246	1	D0	39	OID20234	P19971	TYMP	0.06	CARDIOMETABOLIC	1	20200772_Plate4_CAR_INF	Pass	3.1138	3.5396	2	5	0	1	0	0	0	0	1	1	0	6	6	6	6	6	2	4	2	2		2		0
166_D0	166	1	D0	25	OID20234	P19971	TYMP	0.06	CARDIOMETABOLIC	1	20200772_Plate10_CAR_INF	Pass	3.1138	6.0244	4	2	0	1	0	1	1	0	1	0	1	4	4	4	6	4	3	3	2	1	3	2	3	0	3	3	2			2	4	3	2	3
297_D0	297	1	D0	17	OID20234	P19971	TYMP	0.06	CARDIOMETABOLIC	1	20200772_Plate6_CAR_INF	Pass	3.1138	5.2613	4	1	0	1	0	0	0	0	1	1	1	4	4	6	6	4	3	2	2	2	2	2	2	0	2	1	2	1	2	2	2
360_D0	360	1	D0	54	OID20234	P19971	TYMP	0.06	CARDIOMETABOLIC	1	20200772_plate8_CARDIO_INF	Pass	3.1138	6.034	2	2	0	1	0	0	0	0	1	1	1	5	5	6	6	5	2	4	2	1	1	2	2	0	2	5	4	1	1	2	1
112_D0	112	1	D0	86	OID20234	P19971	TYMP	0.06	CARDIOMETABOLIC	1	20200772_plate7_CARDIO_INF	Pass	3.1138	3.6444	4	2	0	1	0	0	0	0	1	0	0	5	6	6	6	5	3	5	3	1	2	2	2	0
228_D0	228	1	D0	39	OID20234	P19971	TYMP	0.06	CARDIOMETABOLIC	1	20200772_plate7_CARDIO_INF	Pass	3.1138	6.8149	3	3	0	1	0	0	0	0	1	0	0	4	4	6	6	4	3	2	3	1	4	2	3	0	3	3	4		1	2	2
253_D0	253	1	D0	37	OID20234	P19971	TYMP	0.06	CARDIOMETABOLIC	1	20200772_plate8_CARDIO_INF	Pass	3.1138	6.8467	2	3	0	1	0	1	1	0	1	0	0	4	4	4	6	4	3	3	3	1	4	2	4	0	3	4	4	1	4	2	3	3	5	4	1
125_D0	125	1	D0	65	OID20234	P19971	TYMP	0.06	CARDIOMETABOLIC	1	20200772_plate7_CARDIO_INF	Pass	3.1138	6.6237	2	3	0	1	0	0	0	0	1	1	0	4	6	6	6	4	3	5	4	1	2	2	2	0
178_D0	178	1	D0	15	OID20234	P19971	TYMP	0.06	CARDIOMETABOLIC	1	20200772_Plate10_CAR_INF	Pass	3.1138	4.5996	5	1	0	1	0	1	0	0	1	1	0	6	6	6	6	6	2	4	4	2	2	2	1	0								2	3	3	2
40_D0	40	1	D0	46	OID20234	P19971	TYMP	0.06	CARDIOMETABOLIC	1	20200772_Plate2_CAR_INF	Pass	3.1138	4.6416	4	2	0	1	1	0	0	0	1	1	1	4	4	6	6	4	3	3	4	2	3	2	3	0	3	3	5	2	2	2	2
268_D0	268	1	D0	53	OID20234	P19971	TYMP	0.06	CARDIOMETABOLIC	1	20200772_Plate6_CAR_INF	Pass	3.1138	5.2859	2	1	0	1	0	0	0	0	1	1	1	5	6	6	6	5	3	4	5	2	4	2	2	0
217_D0	217	1	D0	17	OID20234	P19971	TYMP	0.06	CARDIOMETABOLIC	1	20200772_PLATE3_CARDIO_INF	Pass	3.1138	6.5864	5	2	0	1	1	1	0	0	1	1	1	2	2	1	1	1	4	2	5	4	2	2	2	0	3	2	4	4				4	1	5	4
209_D0	209	1	D0	8	OID20234	P19971	TYMP	0.06	CARDIOMETABOLIC	1	20200772_PLATE3_CARDIO_INF	Pass	3.1138	4.5195	2	3	0	1	0	0	0	0	1	1	1	5	5	6	6	5	3	5		2	4	2	3	0	2	5	3	1	3	2	2
230_D0	230	1	D0	5	OID20234	P19971	TYMP	0.06	CARDIOMETABOLIC	1	20200772_plate7_CARDIO_INF	Pass	3.1138	5.9366	3	3	0	1	0	1	0	0	1	1	1	4	4	6	6	4	2	3	1	1	2	3	4	0	3	4	4	1	1	2	3
225_D0	225	1	D0	78	OID20234	P19971	TYMP	0.06	CARDIOMETABOLIC	1	20200772_plate1rerun_CARDIO_INF	Pass	3.1138	5.1974	5	3	0	1	0	1	1	0	1	0	0	4	5	6	6	4	2	1	2	2	3	3	3	0	2	2	2	2	1	2	2
185_D0	185	1	D0	61	OID20234	P19971	TYMP	0.06	CARDIOMETABOLIC	1	20200772_PLATE3_CARDIO_INF	Pass	3.1138	5.4955	4	2	0	1	0	0	0	0	1	1	0	4	4	4	6	4	2	1	2	2	2	3	2	0	2	2	3	1	3	3	2	3	3	3	1
165_D0	165	1	D0	39	OID20234	P19971	TYMP	0.06	CARDIOMETABOLIC	1	20200772_Plate9_CAR_INF	Pass	3.1138	5.2856	3	3	0	1	0	0	0	0	1	1	0	2	2	2	6	2	3	3	2	1	4	3	5	0	4	2	4	1	5	3		3	1	1	1
3_D0	3	1	D0	40	OID20234	P19971	TYMP	0.06	CARDIOMETABOLIC	1	20200772_plate1rerun_CARDIO_INF	Pass	3.1138	6.3102	3	4	0	1	0	0	0	0	1	0	1	4	4	6	6	4	3	3	2	2	4	3	4	0	3	4	3	2	3	2	3
293_D0	293	1	D0	10	OID20234	P19971	TYMP	0.06	CARDIOMETABOLIC	1	20200772_Plate9_CAR_INF	Pass	3.1138	5.4852	3	3	0	1	0	0	0	0	1	1	1	4	4	6	6	4	3	2	2	2	3	3	3	0	2	2	2	2	3	3	2
378_D0	378	1	D0	20	OID20234	P19971	TYMP	0.06	CARDIOMETABOLIC	1	20200772_plate8_CARDIO_INF	Pass	3.1138	5.4962	5	1	0	1	0	1	1	0	1	0	0	4	4	6	6	4	3	1	3	2	1	3	5	0	3	5	4	2	1	2	2
136_D0	136	1	D0	81	OID20234	P19971	TYMP	0.06	CARDIOMETABOLIC	1	20200772_Plate6_CAR_INF	Pass	3.1138	4.0578	4	3	0	1	0	1	1	0	1	1	0	4	4	6	6	4	3	4	3	1	4	3	2	0	2	2	4	1	2	2	2
285_D0	285	1	D0	30	OID20234	P19971	TYMP	0.06	CARDIOMETABOLIC	1	20200772_plate8_CARDIO_INF	Pass	3.1138	5.133	4	1	0	1	0	1	1	1	1	1	0	2	2	2	1	1	4	2	3	2	3	3	3	0	4	4	5	3		4	3	3	3	4	3
235_D0	235	1	D0	11	OID20234	P19971	TYMP	0.06	CARDIOMETABOLIC	1	20200772_plate7_CARDIO_INF	Pass	3.1138	4.3616	4	4	0	1	0	1	1	0	1	0	1	5	5	5	6	5	3	4	3	2	3	3	3	0	2	5	3	2	1	3	2
197_D0	197	1	D0	89	OID20234	P19971	TYMP	0.06	CARDIOMETABOLIC	1	20200772_Plate5_CARDIO_INF	Pass	3.1138	4.5079	5	2	0	1	1	0	1	0	1	0	1	5	5	4	6	4	3	3	4	3	2	3	2	1	2	2	2	3	4		1	2	1	1	3
367_D0	367	1	D0	81	OID20234	P19971	TYMP	0.06	CARDIOMETABOLIC	1	20200772_plate1rerun_CARDIO_INF	Pass	3.1138	3.5614	5	0	0	1	0	0	1	0	1	1	1	4	4	4	6	4	5	2	5	2	4	3	1	0	3	2	2	2	2	4	1	3	2	3	1
330_D0	330	1	D0	9	OID20234	P19971	TYMP	0.06	CARDIOMETABOLIC	1	20200772_plate1rerun_CARDIO_INF	Pass	3.1138	4.6539	5	0	0	1	1	0	0	0	1	0	0	4	5	5	5	4	3	4	3	4	4	4	5	1	2	2	2	1	2	3	1	3	3	4	1
353_D0	353	1	D0	45	OID20234	P19971	TYMP	0.06	CARDIOMETABOLIC	1	20200772_Plate4_CAR_INF	Pass	3.1138	5.2471	4	2	0	1	0	0	0	0	1	0	0	2	2	2	2	2	3	1	2	2	5	5	5	1	3	1	1	3	3	5	5	4	1	1	3
365_D0	365	1	D0	91	OID20234	P19971	TYMP	0.06	CARDIOMETABOLIC	1	20200772_Plate9_CAR_INF	Pass	3.1138	4.6372	5	2	0	1	0	0	0	0	1	0	0	4	1	1	1	1	5	4	5	5	4	5	2	1
177_D0	177	1	D0	54	OID20234	P19971	TYMP	0.06	CARDIOMETABOLIC	1	20200772_Plate5_CARDIO_INF	Pass	3.1138	7.5133	1	4	0	1	0	0	0	0	1	1	1	4	4	6	6	4	4	3	5	2	5	5	5	0	3	3	3		4	4	2
347_D0	347	1	D0	90	OID20234	P19971	TYMP	0.06	CARDIOMETABOLIC	1	20200772_Plate4_CAR_INF	Pass	3.1138	5.1996	2	3	0	1	0	0	0	0	1	1	0	4	6	4	6	4	2	5	3	2	2		2	0								3	3	3	1
168_D0	168	1	D0	79	OID20234	P19971	TYMP	0.06	CARDIOMETABOLIC	1	20200772_plate7_CARDIO_INF	Pass	3.1138	4.0621	4	3	1	1	1	1	1	0	0	0	0	4	4	4	6	4	3	2	3	3	2	1	1	0	3	2	2			2	1	3	2	2
258_D0	258	1	D0	81	OID20234	P19971	TYMP	0.06	CARDIOMETABOLIC	1	20200772_PLATE3_CARDIO_INF	Pass	3.1138	4.3831	3	2	1	1	0	1	1	1	1	0	1	6	6	6	6	6	3	2	3	1	2	1	2	0								2	5	4	2
167_D0	167	1	D0	19	OID20234	P19971	TYMP	0.06	CARDIOMETABOLIC	1	20200772_Plate5_CARDIO_INF	Pass	3.1138	5.2186	5	1	1	1	1	0	1	0	1	0	0	4	1	1	1	1	5	1	2	3	4	2	2	0
309_D0	309	1	D0	5	OID20234	P19971	TYMP	0.06	CARDIOMETABOLIC	1	20200772_Plate10_CAR_INF	Pass	3.1138	4.9101	4	4	1	1	0	0	0	0	1	1	0	4	4	4	6	4	2	4	3	2	4	2	2	0	2	3	2	1	4			2	3	3	2
339_D0	339	1	D0	49	OID20234	P19971	TYMP	0.06	CARDIOMETABOLIC	1	20200772_Plate2_CAR_INF	Pass	3.1138	5.4082	5	2	1	1	0	1	1	0	1	1	0	5	6	6	6	5	2	2	3	1	3	2	4	0
238_D0	238	1	D0	76	OID20234	P19971	TYMP	0.06	CARDIOMETABOLIC	1	20200772_Plate10_CAR_INF	Pass	3.1138	3.6	3	4	1	1	1	0	1	0	1	1	0	2	4	5	6	2	3	2	4	5	2	2	2	1	2	3	3	5
243_D0	243	1	D0	52	OID20234	P19971	TYMP	0.06	CARDIOMETABOLIC	1	20200772_Plate4_CAR_INF	Pass	3.1138	5.806	5	4	1	1	0	1	1	0	1	0	1	5	6	6	6	5	2	5	4	2	1	2	4	0
153_D0	153	1	D0	49	OID20234	P19971	TYMP	0.06	CARDIOMETABOLIC	1	20200772_plate1rerun_CARDIO_INF	Pass	3.1138	4.4667	5	2	1	1	1	0	1	0	1	1	0	2	2	2	1	1	3	1		1	5	2	4	1	3	2		1	4	3		3	1	2	2
250_D0	250	1	D0	14	OID20234	P19971	TYMP	0.06	CARDIOMETABOLIC	1	20200772_Plate9_CAR_INF	Pass	3.1138	4.7396	4	2	1	1	0	1	1	0	1	0	1	4	2	2	6	2	3	2	2	1	5	3	5	0	3	2	3	1	4	3	3				1
127_D0	127	1	D0	23	OID20234	P19971	TYMP	0.06	CARDIOMETABOLIC	1	20200772_Plate2_CAR_INF	Pass	3.1138	4.1852	5	2	1	1	0	1	0	0	1	0	0	4	4	1	1	1	3	1	3	3	2	3	3	0	2	1	1
62_D0	62	1	D0	4	OID20234	P19971	TYMP	0.06	CARDIOMETABOLIC	1	20200772_Plate6_CAR_INF	Pass	3.1138	3.4874	3	3	1	1	0	1	1	0	1	0	0	4	6	6	6	4	3	4	3	1	1	3	2	0
23_D0	23	1	D0	4	OID20234	P19971	TYMP	0.06	CARDIOMETABOLIC	1	20200772_Plate4_CAR_INF	Pass	3.1138	6.0309	5	2	1	1	1	0	1	0	1	1	0	4	5	6	6	4	3	3	3	3	2	3	2	0	3	4	4	3		2	3
194_D0	194	1	D0	19	OID20234	P19971	TYMP	0.06	CARDIOMETABOLIC	1	20200772_plate8_CARDIO_INF	Pass	3.1138	3.5473	5	2	1	1	0	0	1	0	0	0	1	4	5	6	6	4	2	4	3	2	1	3	1	0	2	2	4	2	1	1	1
13_D0	13	1	D0	42	OID20234	P19971	TYMP	0.06	CARDIOMETABOLIC	1	20200772_Plate5_CARDIO_INF	Pass	3.1138	5.6375	4	4	1	1	0	1	1	0	1	0	1	4	4	6	6	4	2	3	3	2	1	3	2	0	2	4	3	1
221_D0	221	1	D0	59	OID20234	P19971	TYMP	0.06	CARDIOMETABOLIC	1	20200772_Plate6_CAR_INF	Pass	3.1138	5.3808	5	1	1	1	1	1	1	0	1	1	0	2	2	2	1	1	3	2	4	5	4	3	1	1				5	4	4	2				5
121_D0	121	1	D0	17	OID20234	P19971	TYMP	0.06	CARDIOMETABOLIC	1	20200772_Plate2_CAR_INF	Pass	3.1138	5.5138	4	3	1	1	0	1	1	0	1	1	0	4	2	2	2	2	2	3	1	3	3	4	4	0	2	3	1	2	5	4	5	4	3		3
374_D0	374	1	D0	42	OID20234	P19971	TYMP	0.06	CARDIOMETABOLIC	1	20200772_Plate9_CAR_INF	Pass	3.1138	7.0434	4	3	1	1	1	0	1	1	1	0	0	4	4	6	6	4	3	2	2	1	3	4	3	0	2	2	2	1	2	3	2
315_D0	315	1	D0	58	OID20234	P19971	TYMP	0.06	CARDIOMETABOLIC	1	20200772_plate7_CARDIO_INF	Pass	3.1138	5.7447	5	3	1	1	1	0	1	1	1	1	1	4	1	1	1	1	3	2	2	5	4	4	2	1
354_D0	354	1	D0	51	OID20234	P19971	TYMP	0.06	CARDIOMETABOLIC	1	20200772_Plate9_CAR_INF	Pass	3.1138	5.3211	4	3	1	1	0	0	1	0	1	0	0	2	2	2	1	1	3	2	3	3	5	4	4	0	2	4	5	3	4	3	3	3	3	2	1
366_D0	366	1	D0	4	OID20234	P19971	TYMP	0.06	CARDIOMETABOLIC	1	20200772_plate1rerun_CARDIO_INF	Pass	3.1138	5.2914	5	1	1	1	1	1	1	0	0	0	0	4	4	6	6	4	4	3	5	2	4	4	3	0	4	3	5	2	4	3	2
70_D0	70	1	D0	75	OID20234	P19971	TYMP	0.06	CARDIOMETABOLIC	1	20200772_plate8_CARDIO_INF	Pass	3.1138	5.1718	3	1	1	1	0	0	1	0	1	1	0	5	4	5	6	4	5	2	4	3	4	5	2	0	5	4	5	2	4	4	3	5	5	5	2
[truncated: 3 more columns]

## Sheet: TYMP D3
SampleID	subject_id	COVID	Timepoint	Index	OlinkID	UniProt	Assay	MissingFreq	Panel	Panel_Version	PlateID	QC_Warning	LOD	NPX	Age cat	BMI cat	HEART	LUNG	KIDNEY	DIABETES	HTN	IMMUNO	Resp_Symp	Fever_Sympt	GI_Symp	WHO 0	WHO 3	WHO 7	WHO 28	WHO max	abs_neut_0_cat	abs_lymph_0_cat	abs_mono_0_cat	creat_0_cat	crp_0_cat	ddimer_0_cat	ldh_0_cat	Trop_72h	abs_neut_3_cat	abs_lymph_3_cat	abs_mono_3_cat	creat_3_cat	crp_3_cat	ddimer_3_cat	ldh_3_cat	abs_neut_7_cat	abs_lymph_7_cat	abs_mono_7_cat	creat_7_cat
1_D3	1	1	D3	88	OID20234	P19971	TYMP	0.06	CARDIOMETABOLIC	1	20200772_Plate5_CARDIO_INF	Pass	3.1138	4.5637	1	4	0	0	0	0	0	0	1	1	1	4	5	6	6	4	3	2	2	2	1	1	2	0	2	4	2	1	1	1	1
2_D3	2	1	D3	61	OID20234	P19971	TYMP	0.06	CARDIOMETABOLIC	1	20200772_Plate4_CAR_INF	Pass	3.1138	4.9941	2	2	0	0	0	0	0	0	1	1	1	4	4	6	6	4	3	3	3	2	3	2	2	0	2	4	3	1	2
3_D3	3	1	D3	43	OID20234	P19971	TYMP	0.06	CARDIOMETABOLIC	1	20200772_plate1rerun_CARDIO_INF	Pass	3.1138	5.2806	3	4	0	1	0	0	0	0	1	0	1	4	4	6	6	4	3	3	2	2	4	3	4	0	3	4	3	2	3	2	3
4_D3	4	1	D3	66	OID20234	P19971	TYMP	0.06	CARDIOMETABOLIC	1	20200772_Plate4_CAR_INF	Pass	3.1138	5.7562	1	2	0	0	0	0	0	0	1	1	0	4	4	6	6	4	2	2	2	2	1	2	2	0	3	4	2	1	2	2	3
5_D3	5	1	D3	61	OID20234	P19971	TYMP	0.06	CARDIOMETABOLIC	1	20200772_plate1rerun_CARDIO_INF	Pass	3.1138	5.1207	3	3	0	0	0	1	1	0	1	1	1	4	4	4	6	4	3	5	3	2	4	3	3	0	3	5	2	1	5	3		3	5	3	1
6_D3	6	1	D3	11	OID20234	P19971	TYMP	0.06	CARDIOMETABOLIC	1	20200772_Plate4_CAR_INF	Pass	3.1138	6.4171	1	1	1	0	0	0	0	0	1	0	0	4	4	4	6	4	3	2	1	2	3	3	4	0	3	4	1	1	4	3	5	3	3	2	1
7_D3	7	1	D3	8	OID20234	P19971	TYMP	0.06	CARDIOMETABOLIC	1	20200772_plate1rerun_CARDIO_INF	Pass	3.1138	5.1694	2	2	0	0	0	1	0	0	1	1	0	4	4	6	6	4	3	2	3	2	5	3	3	0	3	2	2	2	4	3	3
12_D3	12	1	D3	32	OID20234	P19971	TYMP	0.06	CARDIOMETABOLIC	1	20200772_Plate2_CAR_INF	Pass	3.1138	5.3996	2	4	0	0	0	1	0	0	1	1	0	2	2	2	6	2	3	2	2	1	5	2	5	0	4	1	2	3	4	4	4	3	3	3	3
13_D3	13	1	D3	13	OID20234	P19971	TYMP	0.06	CARDIOMETABOLIC	1	20200772_Plate5_CARDIO_INF	Pass	3.1138	5.1155	4	4	1	1	0	1	1	0	1	0	1	4	4	6	6	4	2	3	3	2	1	3	2	0	2	4	3	1
14_D3	14	1	D3	77	OID20234	P19971	TYMP	0.06	CARDIOMETABOLIC	1	20200772_Plate2_CAR_INF	Pass	3.1138	5.3224	4	3	0	0	1	0	1	1	1	1	1	4	2	2	2	2	3	1	2	4	4	3	2	0	2	2	2	4	4	2	2	2	1	2	4
15_D3	15	1	D3	15	OID20234	P19971	TYMP	0.06	CARDIOMETABOLIC	1	20200772_plate8_CARDIO_INF	Pass	3.1138	4.4948	4	2	1	0	0	0	1	1	1	1	0	2	2	2	1	1	5	1	5	2	5	3	3	0	5	2	2	1	3	3	2	5	2	5	1
17_D3	17	1	D3	66	OID20234	P19971	TYMP	0.06	CARDIOMETABOLIC	1	20200772_Plate5_CARDIO_INF	Pass	3.1138	5.6832	3	1	0	0	0	0	1	0	1	1	0	5	5	6	6	5	3	3	2	2	3	2	4	0	3	3	3	1	3	3	2
18_D3	18	1	D3	7	OID20234	P19971	TYMP	0.06	CARDIOMETABOLIC	1	20200772_Plate6_CAR_INF	Pass	3.1138	4.8563	2	2	0	0	0	0	0	0	1	1	1	5	5	6	6	5	3	4	1	1	2	2	3	0	2	4	3	1	2		2
19_D3	19	1	D3	8	OID20234	P19971	TYMP	0.06	CARDIOMETABOLIC	1	20200772_Plate9_CAR_INF	Pass	3.1138	4.3714	3	3	0	0	0	0	0	0	1	1	0	4	4	5	6	4	3	2	2	2	5	3	4	0	2	3	2	1	4	3	3	2	4	2	1
20_D3	20	1	D3	6	OID20234	P19971	TYMP	0.06	CARDIOMETABOLIC	1	20200772_Plate6_CAR_INF	Pass	3.1138	4.3562	3	4	1	0	0	1	0	1	1	0	1	4	4	4	6	4	3	1	3	2	3	2	1	0	3	2	3	2	3	3	2	3	2	3	1
22_D3	22	1	D3	2	OID20234	P19971	TYMP	0.06	CARDIOMETABOLIC	1	20200772_Plate6_CAR_INF	Pass	3.1138	5.4212	5	2	0	0	0	1	1	0	1	1	1	4	4	5	6	4	5	3	3	3	5	5	5	0	4	4	2	2	5	5	5	4	4	3	2
23_D3	23	1	D3	27	OID20234	P19971	TYMP	0.06	CARDIOMETABOLIC	1	20200772_Plate4_CAR_INF	Pass	3.1138	4.0421	5	2	1	1	1	0	1	0	1	1	0	4	5	6	6	4	3	3	3	3	2	3	2	0	3	4	4	3		2	3
24_D3	24	1	D3	41	OID20234	P19971	TYMP	0.06	CARDIOMETABOLIC	1	20200772_Plate4_CAR_INF	Pass	3.1138	5.0626	1	3	0	0	0	0	0	0	1	1	1	4	4	6	6	4	3	4	3	1	4	5	5	0	3	4	4	1	3	3	4
29_D3	29	1	D3	17	OID20234	P19971	TYMP	0.06	CARDIOMETABOLIC	1	20200772_plate8_CARDIO_INF	Pass	3.1138	5.734	2	2	0	0	0	0	0	0	1	1	1	2	2	2	6	2	3	3	2	2	4	2	3	0	5	2	2	1		4	3	4	2	3	1
32_D3	32	1	D3	78	OID20234	P19971	TYMP	0.06	CARDIOMETABOLIC	1	20200772_Plate2_CAR_INF	Pass	3.1138	5.5633	5	2	0	0	0	0	1	0	1	0	0	2	2	2	1	1	3	1	1	1	4	2	3	0	3	2	2	1		2	4	3	4	2	2
35_D3	35	1	D3	59	OID20234	P19971	TYMP	0.06	CARDIOMETABOLIC	1	20200772_plate7_CARDIO_INF	Pass	3.1138	5.44	2	2	0	0	0	0	0	0	1	1	1	4	4	6	6	4	3	2	2	2	3	1	4	0	2	3	2	2	3		4
36_D3	36	1	D3	68	OID20234	P19971	TYMP	0.06	CARDIOMETABOLIC	1	20200772_plate1rerun_CARDIO_INF	Pass	3.1138	5.3219	4	2	0	0	0	1	1	0	1	0	0	2	2	2	2	2	3	2	2	4	5	3	5	0	3	2		3	4	5	5	4		1	4
37_D3	37	1	D3	91	OID20234	P19971	TYMP	0.06	CARDIOMETABOLIC	1	20200772_Plate6_CAR_INF	Pass	3.1138	6.3643	5	3	0	0	1	1	1	0	1	1	0	2	2	2	2	2	3	3	4	3	4	3	3	0	2		2	3	5	3	4	3	1	1	4
38_D3	38	1	D3	50	OID20234	P19971	TYMP	0.06	CARDIOMETABOLIC	1	20200772_Plate9_CAR_INF	Pass	3.1138	5.2294	3	3	0	0	0	1	1	0	1	1	1	5	5	6	6	5	3	3	2	2	4	3	3	0	3	4	2	1	3	3	3
39_D3	39	1	D3	35	OID20234	P19971	TYMP	0.06	CARDIOMETABOLIC	1	20200772_plate8_CARDIO_INF	Pass	3.1138	5.677	1	4	0	0	0	0	0	0	1	1	0	2	2	2	6	2	3	2	2	2	2	2	3	0	3	4	2	1	5	2	4	4	3	3	3
40_D3	40	1	D3	3	OID20234	P19971	TYMP	0.06	CARDIOMETABOLIC	1	20200772_Plate2_CAR_INF	Pass	3.1138	4.7532	4	2	0	1	1	0	0	0	1	1	1	4	4	6	6	4	3	3	4	2	3	2	3	0	3	3	5	2	2	2	2
42_D3	42	1	D3	59	OID20234	P19971	TYMP	0.06	CARDIOMETABOLIC	1	20200772_Plate10_CAR_INF	Pass	3.1138	4.8425	3	2	0	0	0	0	0	1	1	1	1	2	2	2	2	2	2	2	2	1	4	2	5	1	3	1	1	2	4			4	1	5	2
43_D3	43	1	D3	3	OID20234	P19971	TYMP	0.06	CARDIOMETABOLIC	1	20200772_plate8_CARDIO_INF	Pass	3.1138	5.6444	4	2	1	0	0	1	1	0	1	0	0	4	4	4	6	4	2	2	2	2	2	3	4	0	2	2	1	3	3	3	4	2	2	2	2
45_D3	45	1	D3	11	OID20234	P19971	TYMP	0.06	CARDIOMETABOLIC	1	20200772_Plate6_CAR_INF	Pass	3.1138	5.7773	4	4	0	0	1	1	0	0	1	1	1	2	2	2	1	1	3	1	3	5	4	3	4	0	3	2	2	5	4	4	4				5
48_D3	48	1	D3	92	OID20234	P19971	TYMP	0.06	CARDIOMETABOLIC	1	20200772_plate8_CARDIO_INF	Pass	3.1138	3.5469	5	5	0	0	0	0	1	0	1	1	1	5	5	6	6	5	2	2	3	1	1	2	2	0	2	4	3	1	1	2	2
49_D3	49	1	D3	86	OID20234	P19971	TYMP	0.06	CARDIOMETABOLIC	1	20200772_plate8_CARDIO_INF	Pass	3.1138	5.9418	4	2	0	0	0	0	1	0	1	1	0	2	2	2	2	2	4	3	3	1	4	4	4	0	5	1		2				4	4	5	2
50_D3	50	1	D3	11	OID20234	P19971	TYMP	0.06	CARDIOMETABOLIC	1	20200772_Plate5_CARDIO_INF	Pass	3.1138	5.162	1	4	0	0	0	1	0	0	1	1	0	4	4	5	6	4	4	5	3	1	5	3	2	0	4	5	3	1	5	3	3	2	5	3	1
52_D3	52	1	D3	67	OID20234	P19971	TYMP	0.06	CARDIOMETABOLIC	1	20200772_PLATE3_CARDIO_INF	Pass	3.1138	5.1951	4	1	0	0	0	0	0	0	1	1	1	2	2	2	2	2	3	1	2	2	5	3	3	1	3	2	3	4	5	3	4	3	1	4	3
53_D3	53	1	D3	87	OID20234	P19971	TYMP	0.06	CARDIOMETABOLIC	1	20200772_Plate5_CARDIO_INF	Pass	3.1138	5.0068	4	2	0	0	0	1	1	0	1	1	0	2	2	2	1	1	4	1	2	2	5	3	2	0	5	4	1	4	4	4	4	1	1	1	3
54_D3	54	1	D3	35	OID20234	P19971	TYMP	0.06	CARDIOMETABOLIC	1	20200772_Plate6_CAR_INF	Pass	3.1138	5.8983	2	3	0	0	0	1	1	0	1	1	0	2	2	2	2	2	4	3	3	4	4	4	4	0	2	5	5	5	4	5	3	4	3	5	5
57_D3	57	1	D3	88	OID20234	P19971	TYMP	0.06	CARDIOMETABOLIC	1	20200772_Plate4_CAR_INF	Pass	3.1138	5.18	3	3	0	0	0	0	1	0	1	1	1	4	4	4	6	4	3	3	1	2	4	2	3	0	2	2	1	2	3	2		2	4	2	1
59_D3	59	1	D3	22	OID20234	P19971	TYMP	0.06	CARDIOMETABOLIC	1	20200772_plate7_CARDIO_INF	Pass	3.1138	6.3306	5	1	0	0	0	1	1	1	1	1	0	4	5	5	6	4	3	5	3	1	4	3	3	0	2	4	4	1	3	2	2	3	5	4	1
61_D3	61	1	D3	86	OID20234	P19971	TYMP	0.06	CARDIOMETABOLIC	1	20200772_Plate6_CAR_INF	Pass	3.1138	6.4871	4	1	1	0	1	1	1	0	1	0	0	4	4	4	1	1	3	2	1	5	5	5	5	1	3	1	1	4	3	5	5
63_D3	63	1	D3	14	OID20234	P19971	TYMP	0.06	CARDIOMETABOLIC	1	20200772_Plate10_CAR_INF	Pass	3.1138	5.3608	4	2	0	0	0	0	1	0	1	0	1	4	5	6	6	4	3	2	2	2	5	2	3	0	2	2	2	1	3	2
66_D3	66	1	D3	7	OID20234	P19971	TYMP	0.06	CARDIOMETABOLIC	1	20200772_PLATE3_CARDIO_INF	Pass	3.1138	5.582	3	2	0	0	0	0	1	0	1	1	1	4	4	4	6	4	3	2	2	2	5	3	4	0	4	2	1	2	4			3	2	2	1
74_D3	74	1	D3	73	OID20234	P19971	TYMP	0.06	CARDIOMETABOLIC	1	20200772_Plate2_CAR_INF	Pass	3.1138	5.0299	3	3	0	0	0	0	0	0	1	1	1	2	2	4	6	2	3	3		1	3	2	4	0	3	4	4	1	4	3		3	3	2	1
100_D3	100	1	D3	56	OID20234	P19971	TYMP	0.06	CARDIOMETABOLIC	1	20200772_Plate2_CAR_INF	Pass	3.1138	5.4501	1	4	0	0	0	0	0	0	1	1	0	4	5	6	6	4	3	3	2	2	1	5	4	0	2	5	2	2	1	4	3
101_D3	101	1	D3	59	OID20234	P19971	TYMP	0.06	CARDIOMETABOLIC	1	20200772_Plate4_CAR_INF	Pass	3.1138	4.0378	2	1	0	0	0	0	0	0	1	1	1	4	4	4	6	4	3	3	2	2	3	2	3	0	2	3	2	2	3	2	3	2	4	3	2
102_D3	102	1	D3	14	OID20234	P19971	TYMP	0.06	CARDIOMETABOLIC	1	20200772_Plate4_CAR_INF	Pass	3.1138	5.7837	5	3	0	0	0	0	1	0	1	0	1	5	2	2	1	1	2	1	1	1	3	2	2	0	3	1	1	3	5	3	5	3	2	2	2
106_D3	106	1	D3	80	OID20234	P19971	TYMP	0.06	CARDIOMETABOLIC	1	20200772_PLATE3_CARDIO_INF	Pass	3.1138	5.1545	2	2	0	0	0	1	0	0	1	1	0	2	2	2	1	1	3	2	3	1	4	2	4	0	3	3	4	1	5	4	5				1
108_D3	108	1	D3	89	OID20234	P19971	TYMP	0.06	CARDIOMETABOLIC	1	20200772_Plate10_CAR_INF	Pass	3.1138	5.7703	3	4	0	0	0	1	1	0	1	0	1	4	4	6	6	4	2	1	2	4	3	2	4	0	2	1	1	2	4	2	4
114_D3	114	1	D3	2	OID20234	P19971	TYMP	0.06	CARDIOMETABOLIC	1	20200772_plate7_CARDIO_INF	Pass	3.1138	5.2783	4	3	0	1	0	0	1	0	1	1	1	5	4	6	6	4	3	2	5	2	2	1	2	0	3	2	1	2	1	1	1
115_D3	115	1	D3	10	OID20234	P19971	TYMP	0.06	CARDIOMETABOLIC	1	20200772_Plate5_CARDIO_INF	Pass	3.1138	4.7342	5	3	0	0	0	0	1	0	0	0	1	4	4	4	6	4	3	3	4	3	4	3	2	0	3	3	3	1	3	3	1	3	3	3	1
119_D3	119	1	D3	37	OID20234	P19971	TYMP	0.06	CARDIOMETABOLIC	1	20200772_plate7_CARDIO_INF	Pass	3.1138	5.965	3	3	0	0	0	0	0	0	1	1	1	4	4	5	6	4	2	2	1	2	4	1	5	0	2	2	2	2	4	1	3	2	3	2	1
121_D3	121	1	D3	4	OID20234	P19971	TYMP	0.06	CARDIOMETABOLIC	1	20200772_Plate2_CAR_INF	Pass	3.1138	5.8379	4	3	1	1	0	1	1	0	1	1	0	4	2	2	2	2	2	3	1	3	3	4	4	0	2	3	1	2	5	4	5	4	3		3
123_D3	123	1	D3	37	OID20234	P19971	TYMP	0.06	CARDIOMETABOLIC	1	20200772_Plate2_CAR_INF	Pass	3.1138	5.5808	5	1	0	0	0	0	1	0	1	1	1	4	4	4	1	1	4	2	3	2	5	5	5	0	4	2	3	2	4			4	4	4	2
124_D3	124	1	D3	28	OID20234	P19971	TYMP	0.06	CARDIOMETABOLIC	1	20200772_plate8_CARDIO_INF	Pass	3.1138	5.598	4	2	0	0	0	0	0	1	1	1	0	5	5	6	6	5	1	1	1	1	4	3	2	0	1	1	2	1
128_D3	128	0	D3	70	OID20234	P19971	TYMP	0.06	CARDIOMETABOLIC	1	20200772_Plate5_CARDIO_INF	Pass	3.1138	3.435	4	1	1	0	1	1	1	1	1	0	0	4	4	4	4	4	5	3	3	3	3	2	3	0	4	4	4	2				4	4	4	3
130_D3	130	1	D3	11	OID20234	P19971	TYMP	0.06	CARDIOMETABOLIC	1	20200772_Plate2_CAR_INF	Warning	3.1138	4.5755	3	2	0	0	0	0	0	0	1	0	0	4	5	6	6	4	3	2	2	2	5	2	4	0	3	2	2	1	5		3
132_D3	132	1	D3	6	OID20234	P19971	TYMP	0.06	CARDIOMETABOLIC	1	20200772_plate7_CARDIO_INF	Pass	3.1138	4.4068	5	1	0	0	0	1	1	0	1	0	0	4	4	5	6	4	5	2	5	5	4	5	3	1	4	3	3	4		5	3	4	3	4	3
134_D3	134	1	D3	47	OID20234	P19971	TYMP	0.06	CARDIOMETABOLIC	1	20200772_Plate6_CAR_INF	Pass	3.1138	5.2737	2	3	0	0	0	0	0	0	1	1	1	4	5	6	6	4	4	2	5	1	5	3	5	0	3	5	5	1	2	3	3
135_D3	135	1	D3	80	OID20234	P19971	TYMP	0.06	CARDIOMETABOLIC	1	20200772_Plate2_CAR_INF	Pass	3.1138	5.7597	4	2	0	0	0	1	1	0	1	1	1	2	2	2	6	2	5	4	4	3	5	3	5	1	5	3	4	4	5	4	4	4	4	5	3
136_D3	136	1	D3	88	OID20234	P19971	TYMP	0.06	CARDIOMETABOLIC	1	20200772_Plate6_CAR_INF	Pass	3.1138	4.2321	4	3	0	1	0	1	1	0	1	1	0	4	4	6	6	4	3	4	3	1	4	3	2	0	2	2	4	1	2	2	2
137_D3	137	1	D3	46	OID20234	P19971	TYMP	0.06	CARDIOMETABOLIC	1	20200772_Plate4_CAR_INF	Pass	3.1138	4.3397	2	3	0	0	0	0	0	0	1	0	0	4	5	6	6	4	3	4	2	2	4	2	2	0	2	4	2	2	2	2	2
139_D3	139	1	D3	2	OID20234	P19971	TYMP	0.06	CARDIOMETABOLIC	1	20200772_Plate4_CAR_INF	Pass	3.1138	5.3171	5	3	1	0	1	1	1	0	1	1	0	2	2	2	2	2	3	2	2	3	4	2	3	0	3	2	2	2	5	3		3	2	3	2
140_D3	140	1	D3	10	OID20234	P19971	TYMP	0.06	CARDIOMETABOLIC	1	20200772_Plate6_CAR_INF	Pass	3.1138	6.5434	5	1	0	0	0	0	0	0	1	0	0	4	5	5	6	4	3	2	2	1	3	4	2	0	2	3	2	1	3	4		2	3	2	1
143_D3	143	1	D3	20	OID20234	P19971	TYMP	0.06	CARDIOMETABOLIC	1	20200772_Plate5_CARDIO_INF	Pass	3.1138	5.8856	4	2	0	0	0	1	0	0	1	1	0	2	2	2	2	2	5	3	4	2	4	5	4	0	5	2	2	2	5	3	3	5	3	3	2
144_D3	144	1	D3	44	OID20234	P19971	TYMP	0.06	CARDIOMETABOLIC	1	20200772_plate1rerun_CARDIO_INF	Pass	3.1138	5.7663	3	2	0	0	0	0	0	1	1	0	1	4	5	6	6	4	2	3	1	1	3	3	3	0	2	3	2	1
146_D3	146	1	D3	26	OID20234	P19971	TYMP	0.06	CARDIOMETABOLIC	1	20200772_Plate10_CAR_INF	Pass	3.1138	5.251	3	1	0	0	0	0	0	0	1	1	0	2	2	2	6	2	4	2	3	1	5	3	2	0	3	2	2	1	5	5	2				1
148_D3	148	1	D3	53	OID20234	P19971	TYMP	0.06	CARDIOMETABOLIC	1	20200772_plate8_CARDIO_INF	Pass	3.1138	4.7936	3	2	0	0	0	0	0	0	1	1	1	4	5	5	6	4	4	3	2	1	5	2	5	0	2	3	2	1	3	2	3	2	5	2	1
149_D3	149	1	D3	55	OID20234	P19971	TYMP	0.06	CARDIOMETABOLIC	1	20200772_plate7_CARDIO_INF	Pass	3.1138	5.1339	4	3	1	0	0	1	1	0	1	1	0	4	5	6	6	4	3	3	4	1	4	4	3	0	3	3	3	1	3	3	1
150_D3	150	1	D3	67	OID20234	P19971	TYMP	0.06	CARDIOMETABOLIC	1	20200772_Plate9_CAR_INF	Pass	3.1138	5.8604	4	2	0	0	0	0	0	0	1	0	1	4	4	6	6	4	3	3	2	1	4	4	3	0	2	3	2	1	2	4	2
152_D3	152	1	D3	44	OID20234	P19971	TYMP	0.06	CARDIOMETABOLIC	1	20200772_Plate5_CARDIO_INF	Pass	3.1138	6.1672	2	2	0	0	0	0	0	0	1	1	0	4	4	5	6	4	3	2	3	2	4	2	2	0	3	2	3	1	4	2	2	3	2	3	1
153_D3	153	1	D3	20	OID20234	P19971	TYMP	0.06	CARDIOMETABOLIC	1	20200772_plate1rerun_CARDIO_INF	Pass	3.1138	3.815	5	2	1	1	1	0	1	0	1	1	0	2	2	2	1	1	3	1		1	5	2	4	1	3	2		1	4	3		3	1	2	2
154_D3	154	1	D3	65	OID20234	P19971	TYMP	0.06	CARDIOMETABOLIC	1	20200772_plate8_CARDIO_INF	Pass	3.1138	7.3117	2	2	0	0	0	0	0	0	1	1	0	2	2	2	2	2	4	3	1	1	4	3	5	0	3	3	5	4	5	3	5	4	2	5	4
155_D3	155	1	D3	82	OID20234	P19971	TYMP	0.06	CARDIOMETABOLIC	1	20200772_plate8_CARDIO_INF	Pass	3.1138	6.7064	2	4	0	0	0	1	0	0	1	1	0	2	2	2	2	2	3	3	3	2	4	2	5	0	3	2	3	2	5	4		4	4	5	2
158_D3	158	1	D3	62	OID20234	P19971	TYMP	0.06	CARDIOMETABOLIC	1	20200772_plate7_CARDIO_INF	Pass	3.1138	6.855	3	3	1	0	0	1	1	0	1	1	1	4	4	4	6	4	3	3	3	3	4	1	5	0				2	5	2	5				2
159_D3	159	1	D3	45	OID20234	P19971	TYMP	0.06	CARDIOMETABOLIC	1	20200772_PLATE3_CARDIO_INF	Pass	3.1138	5.1663	4	3	0	0	0	1	1	0	1	1	0	5	4	6	6	4	3	1	4	2	2	4	4	0				1	2	3	2
165_D3	165	1	D3	22	OID20234	P19971	TYMP	0.06	CARDIOMETABOLIC	1	20200772_Plate9_CAR_INF	Pass	3.1138	4.4395	3	3	0	1	0	0	0	0	1	1	0	2	2	2	6	2	3	3	2	1	4	3	5	0	4	2	4	1	5	3		3	1	1	1
166_D3	166	1	D3	4	OID20234	P19971	TYMP	0.06	CARDIOMETABOLIC	1	20200772_Plate10_CAR_INF	Pass	3.1138	5.8424	4	2	0	1	0	1	1	0	1	0	1	4	4	4	6	4	3	3	2	1	3	2	3	0	3	3	2			2	4	3	2	3
168_D3	168	1	D3	31	OID20234	P19971	TYMP	0.06	CARDIOMETABOLIC	1	20200772_plate7_CARDIO_INF	Warning	3.1138	5.6425	4	3	1	1	1	1	1	0	0	0	0	4	4	4	6	4	3	2	3	3	2	1	1	0	3	2	2			2	1	3	2	2
169_D3	169	1	D3	94	OID20234	P19971	TYMP	0.06	CARDIOMETABOLIC	1	20200772_Plate6_CAR_INF	Pass	3.1138	4.7507	4	2	0	0	0	1	1	0	1	1	0	2	2	5	6	2	2	3	1	1	2	4	3	0	2	3	2	1	3	4	3	3	4	2	1
171_D3	171	1	D3	33	OID20234	P19971	TYMP	0.06	CARDIOMETABOLIC	1	20200772_plate7_CARDIO_INF	Pass	3.1138	4.6139	3	1	0	0	0	1	1	1	1	1	1	2	2	2	2	2	3	2	1	1	5	3	3	0	3	2	2	4		3		4	3	3	4
172_D3	172	1	D3	4	OID20234	P19971	TYMP	0.06	CARDIOMETABOLIC	1	20200772_plate8_CARDIO_INF	Pass	3.1138	5.1882	4	2	0	0	1	0	0	0	0	0	0	5	5	5	5	5	4	2	3	4	4	3	2	0	4	2	4	3				3	2	2	3
175_D3	175	1	D3	1	OID20234	P19971	TYMP	0.06	CARDIOMETABOLIC	1	20200772_plate7_CARDIO_INF	Pass	3.1138	5.18	3	3	0	0	0	1	0	0	1	1	0	4	4	5	6	4	3	3	2	2	4	4	3	0	2	4	2	1	4	3	2	2	4	2	2
177_D3	177	1	D3	35	OID20234	P19971	TYMP	0.06	CARDIOMETABOLIC	1	20200772_Plate5_CARDIO_INF	Pass	3.1138	5.37	1	4	0	1	0	0	0	0	1	1	1	4	4	6	6	4	4	3	5	2	5	5	5	0	3	3	3		4	4	2
179_D3	179	1	D3	8	OID20234	P19971	TYMP	0.06	CARDIOMETABOLIC	1	20200772_Plate10_CAR_INF	Pass	3.1138	4.6501	3	3	1	0	0	1	1	0	1	1	0	5	5	6	6	5	3	3	3	1	2	1	3	0	3	3	4		1	2	2
182_D3	182	1	D3	69	OID20234	P19971	TYMP	0.06	CARDIOMETABOLIC	1	20200772_Plate4_CAR_INF	Pass	3.1138	6.0646	1	2	0	0	0	0	0	1	1	1	1	2	2	2	2	2	1	2	1	1	1	3	4	0	1	2	2	1		4		2	2	2	1
184_D3	184	1	D3	29	OID20234	P19971	TYMP	0.06	CARDIOMETABOLIC	1	20200772_plate1rerun_CARDIO_INF	Pass	3.1138	5.2921	2	3	0	0	0	1	1	0	1	1	0	4	4	5	6	4	3	4	2	1	3	2	3	0	2	3	2	1	3	2	2	2	3	3	1
185_D3	185	1	D3	87	OID20234	P19971	TYMP	0.06	CARDIOMETABOLIC	1	20200772_PLATE3_CARDIO_INF	Pass	3.1138	4.4267	4	2	0	1	0	0	0	0	1	1	0	4	4	4	6	4	2	1	2	2	2	3	2	0	2	2	3	1	3	3	2	3	3	3	1
186_D3	186	1	D3	94	OID20234	P19971	TYMP	0.06	CARDIOMETABOLIC	1	20200772_Plate5_CARDIO_INF	Pass	3.1138	4.2055	2	3	0	0	0	1	0	0	1	1	1	4	4	4	6	4	4	3	3	2	5	3	3	0	4	3	5	2	4			2	4	3	2
187_D3	187	1	D3	13	OID20234	P19971	TYMP	0.06	CARDIOMETABOLIC	1	20200772_Plate6_CAR_INF	Pass	3.1138	6.0475	2	4	0	0	0	0	0	0	1	1	0	4	4	4	6	4	3	3	3	2	5	2	4	0	4	3	3	2	5		4	3	3	5	2
188_D3	188	1	D3	34	OID20234	P19971	TYMP	0.06	CARDIOMETABOLIC	1	20200772_Plate9_CAR_INF	Pass	3.1138	5.5705	4	2	0	0	0	1	1	0	1	1	0	4	4	4	6	4	3	3	2	1	4	2	2	0	2	3	2	1	2	2	2	3	3	2	1
192_D3	192	1	D3	62	OID20234	P19971	TYMP	0.06	CARDIOMETABOLIC	1	20200772_Plate10_CAR_INF	Pass	3.1138	5.1424	4	4	0	0	0	1	1	0	1	1	1	4	4	4	6	4	3	2	2	2	4	2	3	0	2	2	2	1	4		3	2	3	2	1
193_D3	193	1	D3	8	OID20234	P19971	TYMP	0.06	CARDIOMETABOLIC	1	20200772_plate8_CARDIO_INF	Pass	3.1138	4.2763	2	4	0	0	0	0	0	0	1	1	1	2	2	2	2	2	3	3	3	1	4	2	5	0	3	2	2	2	4	2	5	4	3	5	1
194_D3	194	1	D3	51	OID20234	P19971	TYMP	0.06	CARDIOMETABOLIC	1	20200772_plate8_CARDIO_INF	Pass	3.1138	4.0572	5	2	1	1	0	0	1	0	0	0	1	4	5	6	6	4	2	4	3	2	1	3	1	0	2	2	4	2	1	1	1
196_D3	196	1	D3	45	OID20234	P19971	TYMP	0.06	CARDIOMETABOLIC	1	20200772_Plate2_CAR_INF	Pass	3.1138	4.7771	3	3	0	0	0	1	0	0	1	1	1	2	2	2	6	2	2	2	2	1	3	2	5	0	3	2	2	2				3	1	5	2
197_D3	197	1	D3	62	OID20234	P19971	TYMP	0.06	CARDIOMETABOLIC	1	20200772_Plate5_CARDIO_INF	Pass	3.1138	4.6613	5	2	0	1	1	0	1	0	1	0	1	5	5	4	6	4	3	3	4	3	2	3	2	1	2	2	2	3	4		1	2	1	1	3
203_D3	203	1	D3	5	OID20234	P19971	TYMP	0.06	CARDIOMETABOLIC	1	20200772_plate8_CARDIO_INF	Pass	3.1138	5.5356	5	3	0	0	0	1	1	0	1	0	0	2	2	1	1	1	3	1	1	2	4	3	4	0	3	2	1	2		4
204_D3	204	1	D3	89	OID20234	P19971	TYMP	0.06	CARDIOMETABOLIC	1	20200772_plate1rerun_CARDIO_INF	Pass	3.1138	4.2462	2	3	0	0	0	0	0	0	1	1	0	4	5	5	6	4	2	3	2	2	3	2	2	0	2	2	1	2	4	2	2	2	4	3	2
206_D3	206	1	D3	73	OID20234	P19971	TYMP	0.06	CARDIOMETABOLIC	1	20200772_PLATE3_CARDIO_INF	Pass	3.1138	5.1615	3	3	0	0	1	1	1	0	1	0	1	2	2	2	2	2	3	3	2	5	4	2	5	0	3	3	2	5	5	2	5	3	2	3	5
207_D3	207	1	D3	41	OID20234	P19971	TYMP	0.06	CARDIOMETABOLIC	1	20200772_Plate6_CAR_INF	Pass	3.1138	6.4571	3	4	1	0	0	0	1	0	1	0	0	4	5	6	6	4	4	2	2	3	3	3	2	0	3	3	3	2	1	2	1
208_D3	208	1	D3	34	OID20234	P19971	TYMP	0.06	CARDIOMETABOLIC	1	20200772_Plate10_CAR_INF	Pass	3.1138	6.011	3	2	0	0	0	0	0	0	1	1	0	4	4	5	6	4	4	3	3	2	3	3	4	0	3	3	3	2	4	4	3
209_D3	209	1	D3	53	OID20234	P19971	TYMP	0.06	CARDIOMETABOLIC	1	20200772_PLATE3_CARDIO_INF	Pass	3.1138	3.9102	2	3	0	1	0	0	0	0	1	1	1	5	5	6	6	5	3	5		2	4	2	3	0	2	5	3	1	3	2	2
210_D3	210	1	D3	23	OID20234	P19971	TYMP	0.06	CARDIOMETABOLIC	1	20200772_plate7_CARDIO_INF	Pass	3.1138	3.0397	2	4	0	0	0	1	1	0	1	1	1	4	4	4	4	4	3	3	3	4	4	2	1	0	4	2	3	3	4	3	1	3	1	2	3
211_D3	211	1	D3	9	OID20234	P19971	TYMP	0.06	CARDIOMETABOLIC	1	20200772_Plate9_CAR_INF	Pass	3.1138	5.8946	4	2	0	0	0	0	0	0	1	0	0	2	2	2	6	2	2	2	2	4	3	2	3	0	3	2	2	2		3		3	2	5	3
213_D3	213	1	D3	66	OID20234	P19971	TYMP	0.06	CARDIOMETABOLIC	1	20200772_Plate6_CAR_INF	Pass	3.1138	1.9415	1	1	0	1	0	0	0	0	1	1	0	4	5	6	6	4	3	3	1	1	1	1	1	0	3	5	3	1	1
214_D3	214	1	D3	93	OID20234	P19971	TYMP	0.06	CARDIOMETABOLIC	1	20200772_Plate10_CAR_INF	Pass	3.1138	4.4084	4	2	0	0	0	0	0	1	0	0	0	4	5	6	6	4	2	2	3	1	5	2	1	0	2	3	2	1	2
217_D3	217	1	D3	27	OID20234	P19971	TYMP	0.06	CARDIOMETABOLIC	1	20200772_PLATE3_CARDIO_INF	Pass	3.1138	5.2153	5	2	0	1	1	1	0	0	1	1	1	2	2	1	1	1	4	2	5	4	2	2	2	0	3	2	4	4				4	1	5	4
218_D3	218	1	D3	15	OID20234	P19971	TYMP	0.06	CARDIOMETABOLIC	1	20200772_plate1rerun_CARDIO_INF	Pass	3.1138	5.325	4	3	1	0	1	1	1	0	1	0	1	4	4	4	1	1	3	1	2	4	4	5	5	0	3	2	2	4	4	5	4
221_D3	221	1	D3	3	OID20234	P19971	TYMP	0.06	CARDIOMETABOLIC	1	20200772_Plate6_CAR_INF	Pass	3.1138	5.0739	5	1	1	1	1	1	1	0	1	1	0	2	2	2	1	1	3	2	4	5	4	3	1	1				5	4	4	2				5
222_D3	222	1	D3	91	OID20234	P19971	TYMP	0.06	CARDIOMETABOLIC	1	20200772_plate1rerun_CARDIO_INF	Pass	3.1138	3.9611	3	3	0	0	0	1	1	0	1	1	1	2	2	2	2	2	5		3	2	5	3	5	0	3	2	5	5	5	4	4				5
223_D3	223	1	D3	9	OID20234	P19971	TYMP	0.06	CARDIOMETABOLIC	1	20200772_Plate2_CAR_INF	Pass	3.1138	5.8384	1	3	0	0	0	0	0	0	1	1	1	4	4	6	6	4	3	2	2	2	1	3	3	0	3	4	5	2	2	3	3
224_D3	224	1	D3	9	OID20234	P19971	TYMP	0.06	CARDIOMETABOLIC	1	20200772_Plate5_CARDIO_INF	Pass	3.1138	6.0163	4	1	0	0	0	0	1	0	1	1	0	2	2	2	2	2	3	1	1	1	5	5	5	0	2	2	1	1				2	3	2	1
225_D3	225	1	D3	18	OID20234	P19971	TYMP	0.06	CARDIOMETABOLIC	1	20200772_plate1rerun_CARDIO_INF	Pass	3.1138	3.9185	5	3	0	1	0	1	1	0	1	0	0	4	5	6	6	4	2	1	2	2	3	3	3	0	2	2	2	2	1	2	2
226_D3	226	1	D3	14	OID20234	P19971	TYMP	0.06	CARDIOMETABOLIC	1	20200772_Plate5_CARDIO_INF	Pass	3.1138	4.9543	1	4	0	1	0	0	0	0	1	0	0	4	5	6	6	4	3	3	4	1	2	1	2	0	2	3	3	1	2	2	2
228_D3	228	1	D3	89	OID20234	P19971	TYMP	0.06	CARDIOMETABOLIC	1	20200772_plate7_CARDIO_INF	Pass	3.1138	5.3734	3	3	0	1	0	0	0	0	1	0	0	4	4	6	6	4	3	2	3	1	4	2	3	0	3	3	4		1	2	2
230_D3	230	1	D3	21	OID20234	P19971	TYMP	0.06	CARDIOMETABOLIC	1	20200772_plate7_CARDIO_INF	Pass	3.1138	6.0465	3	3	0	1	0	1	0	0	1	1	1	4	4	6	6	4	2	3	1	1	2	3	4	0	3	4	4	1	1	2	3
233_D3	233	0	D3	67	OID20234	P19971	TYMP	0.06	CARDIOMETABOLIC	1	20200772_plate8_CARDIO_INF	Pass	3.1138	3.6548	4	4	0	1	0	1	1	0	1	0	0	4	4	4	6	4	3	3	3	2	1	1	2	0	3	3	4	2				4	2	5	3
235_D3	235	1	D3	14	OID20234	P19971	TYMP	0.06	CARDIOMETABOLIC	1	20200772_plate7_CARDIO_INF	Pass	3.1138	3.6959	4	4	0	1	0	1	1	0	1	0	1	5	5	5	6	5	3	4	3	2	3	3	3	0	2	5	3	2	1	3	2
236_D3	236	1	D3	2	OID20234	P19971	TYMP	0.06	CARDIOMETABOLIC	1	20200772_plate8_CARDIO_INF	Pass	3.1138	4.5813	5	2	0	0	1	0	1	0	1	0	0	4	4	4	6	4	3	1	2	2	5	3	4	0	3	2	2	2	5	3		2	3	2	2
238_D3	238	1	D3	51	OID20234	P19971	TYMP	0.06	CARDIOMETABOLIC	1	20200772_Plate10_CAR_INF	Pass	3.1138	4.4398	3	4	1	1	1	0	1	0	1	1	0	2	4	5	6	2	3	2	4	5	2	2	2	1	2	3	3	5
239_D3	239	1	D3	17	OID20234	P19971	TYMP	0.06	CARDIOMETABOLIC	1	20200772_plate1rerun_CARDIO_INF	Pass	3.1138	5.7264	5	2	0	0	0	0	1	0	1	0	0	4	4	4	4	4	2	3	1	2	4	2	2	0	3	2	1	2	4	2	2	3	2	2	1
241_D3	241	1	D3	38	OID20234	P19971	TYMP	0.06	CARDIOMETABOLIC	1	20200772_Plate6_CAR_INF	Pass	3.1138	5.7813	4	2	0	0	0	0	0	0	1	1	0	2	2	2	6	2	3	2	2	2	5		5	0	3	2	2	1	5		5	3	2	3	1
242_D3	242	1	D3	47	OID20234	P19971	TYMP	0.06	CARDIOMETABOLIC	1	20200772_Plate2_CAR_INF	Pass	3.1138	5.1376	2	3	0	1	0	0	0	0	1	1	1	4	4	5	6	4	3	1	1	1	5	2	2	0	2	2	3	1	4	2	2	3	3	2	1
244_D3	244	1	D3	31	OID20234	P19971	TYMP	0.06	CARDIOMETABOLIC	1	20200772_PLATE3_CARDIO_INF	Pass	3.1138	5.0511	4	3	0	0	0	0	1	0	1	1	0	2	2	2	2	2	2	5	5	3	3	5	3	0	2	5	5	2	3	4	2	2	5	3	2
249_D3	249	1	D3	46	OID20234	P19971	TYMP	0.06	CARDIOMETABOLIC	1	20200772_Plate9_CAR_INF	Pass	3.1138	4.3704	2	1	0	0	0	1	0	0	1	1	1	5	5	6	6	5	3	3	2	1	1	1	2	0	2	4	2	1	2	1
250_D3	250	1	D3	26	OID20234	P19971	TYMP	0.06	CARDIOMETABOLIC	1	20200772_Plate9_CAR_INF	Pass	3.1138	6.4483	4	2	1	1	0	1	1	0	1	0	1	4	2	2	6	2	3	2	2	1	5	3	5	0	3	2	3	1	4	3	3				1
251_D3	251	1	D3	3	OID20234	P19971	TYMP	0.06	CARDIOMETABOLIC	1	20200772_plate1rerun_CARDIO_INF	Pass	3.1138	6.0738	3	4	0	1	1	1	1	0	1	0	0	2	2	2	2	2	2	1	1	4	4	2	3	0	4	2	3	5	5	4	5	4	1	5	5
253_D3	253	1	D3	41	OID20234	P19971	TYMP	0.06	CARDIOMETABOLIC	1	20200772_plate8_CARDIO_INF	Pass	3.1138	5.567	2	3	0	1	0	1	1	0	1	0	0	4	4	4	6	4	3	3	3	1	4	2	4	0	3	4	4	1	4	2	3	3	5	4	1
254_D3	254	1	D3	23	OID20234	P19971	TYMP	0.06	CARDIOMETABOLIC	1	20200772_plate8_CARDIO_INF	Pass	3.1138	5.9651	3	3	0	0	0	0	1	0	1	1	1	4	4	4	6	4	2	4	2	3	3	1	3	0	3	2	1	2	5		3	2	3	2	2
255_D3	255	0	D3	76	OID20234	P19971	TYMP	0.06	CARDIOMETABOLIC	1	20200772_Plate9_CAR_INF	Pass	3.1138	3.2262	5	1	0	0	1	0	1	0	0	1	1	5	6	6	6	5	3	3	2	3	1	3	2	0
257_D3	257	1	D3	77	OID20234	P19971	TYMP	0.06	CARDIOMETABOLIC	1	20200772_PLATE3_CARDIO_INF	Pass	3.1138	5.3328	3	2	0	0	0	0	1	0	1	0	1	5	5	6	1	1	3	3	4	5	1	4	3	0	3	3	4		1		2
259_D3	259	1	D3	1	OID20234	P19971	TYMP	0.06	CARDIOMETABOLIC	1	20200772_plate1rerun_CARDIO_INF	Pass	3.1138	5.1713	2	3	0	0	0	0	0	0	1	1	0	2	2	2	2	2	3	3	2	2	4	5	5	0	3	3	4	3	5	4	5	4	3	3	3
261_D3	261	1	D3	87	OID20234	P19971	TYMP	0.06	CARDIOMETABOLIC	1	20200772_Plate9_CAR_INF	Pass	3.1138	3.8805	3	3	0	0	0	0	1	0	1	0	0	4	2	2	2	2	4	2	2	3	5	4	5	0	5	2	2	2	4	3	3	4	3	3	1
262_D3	262	1	D3	22	OID20234	P19971	TYMP	0.06	CARDIOMETABOLIC	1	20200772_plate8_CARDIO_INF	Pass	3.1138	4.9275	3	1	0	0	0	1	0	0	1	1	0	4	4	6	6	4	4	2	1	2	5	2	3	0	3	2	2	2	4		3
263_D3	263	1	D3	18	OID20234	P19971	TYMP	0.06	CARDIOMETABOLIC	1	20200772_Plate6_CAR_INF	Pass	3.1138	5.2864	4	4	0	0	0	1	1	0	1	1	0	2	2	2	1	1	3	1	2	1	4	3	5	0	3	2	2	1	4	3	3	3	2	4	1
264_D3	264	1	D3	53	OID20234	P19971	TYMP	0.06	CARDIOMETABOLIC	1	20200772_Plate9_CAR_INF	Pass	3.1138	4.3609	2	3	0	0	0	1	1	0	1	1	0	4	4	5	6	4	3	4	2	1	3	2	2	0	2	4	2	1	3	2	1	2	5	3	1
267_D3	267	1	D3	26	OID20234	P19971	TYMP	0.06	CARDIOMETABOLIC	1	20200772_PLATE3_CARDIO_INF	Pass	3.1138	6.3779	4	2	0	0	0	0	0	0	1	1	0	2	2	2	1	1	4	2	3	2	5	3	4	0	4	3	5	3				3	3	5	3
274_D3	274	1	D3	86	OID20234	P19971	TYMP	0.06	CARDIOMETABOLIC	1	20200772_Plate5_CARDIO_INF	Pass	3.1138	4.6742	5	2	1	0	0	0	1	0	1	1	0	2	2	2	1	1	3	1	2	3	4	4	3	0	3	2	2	2	4	4	3	3	2	3	1
280_D3	280	1	D3	43	OID20234	P19971	TYMP	0.06	CARDIOMETABOLIC	1	20200772_plate7_CARDIO_INF	Pass	3.1138	4.194	5	2	0	0	0	0	1	0	0	0	1	4	5	5	1	1	4	2	3	2	4	5	5	0	4	5	4	1	4	5	4
283_D3	283	1	D3	44	OID20234	P19971	TYMP	0.06	CARDIOMETABOLIC	1	20200772_PLATE3_CARDIO_INF	Pass	3.1138	5.9612	2	3	0	0	0	1	1	0	1	1	1	4	4	4	6	4	4	3	2	2	5	2	2	0	3	3	5	1	4	3	3	3	4	5	2
285_D3	285	1	D3	74	OID20234	P19971	TYMP	0.06	CARDIOMETABOLIC	1	20200772_plate8_CARDIO_INF	Pass	3.1138	3.8805	4	1	0	1	0	1	1	1	1	1	0	2	2	2	1	1	4	2	3	2	3	3	3	0	4	4	5	3		4	3	3	3	4	3
286_D3	286	0	D3	20	OID20234	P19971	TYMP	0.06	CARDIOMETABOLIC	1	20200772_plate7_CARDIO_INF	Pass	3.1138	5.0493	5	1	1	1	0	1	0	0	1	1	0	2	2	1	1	1	5	3	4	2		2		0	4	3	3	1
288_D3	288	1	D3	6	OID20234	P19971	TYMP	0.06	CARDIOMETABOLIC	1	20200772_Plate5_CARDIO_INF	Pass	3.1138	4.3713	4	1	0	0	0	0	0	0	1	1	0	2	2	2	2	2	4	2	2	1	5	3	5	0	3	2	2	1	5	4	4	3	2	3	1
289_D3	289	1	D3	39	OID20234	P19971	TYMP	0.06	CARDIOMETABOLIC	1	20200772_plate1rerun_CARDIO_INF	Pass	3.1138	6.2638	3	2	0	0	0	0	0	0	1	1	1	4	4	6	6	4	3	2	3	2	4	2	4	0	2	2	2	2	3	2	4
291_D3	291	1	D3	15	OID20234	P19971	TYMP	0.06	CARDIOMETABOLIC	1	20200772_Plate9_CAR_INF	Pass	3.1138	4.6411	3	2	0	0	0	1	1	0	1	1	1	2	2	2	2	2	3	1	1	1	5	3	5	0	3	1	1	2	5	3	2	3	2	5	4
292_D3	292	1	D3	18	OID20234	P19971	TYMP	0.06	CARDIOMETABOLIC	1	20200772_Plate5_CARDIO_INF	Pass	3.1138	5.3471	4	1	0	0	0	0	1	0	1	0	0	2	2	5	6	2	5	1	2	5	4	4	2	1	5	2	4	5	5	4		4	2	2	4
295_D3	295	1	D3	89	OID20234	P19971	TYMP	0.06	CARDIOMETABOLIC	1	20200772_Plate4_CAR_INF	Pass	3.1138	4.0647	2	4	0	0	0	1	0	0	1	1	0	2	2	2	2	2	3	3	2	1	4	1	2	0				3		3		3	2	3	3
297_D3	297	1	D3	57	OID20234	P19971	TYMP	0.06	CARDIOMETABOLIC	1	20200772_Plate6_CAR_INF	Pass	3.1138	4.7481	4	1	0	1	0	0	0	0	1	1	1	4	4	6	6	4	3	2	2	2	2	2	2	0	2	1	2	1	2	2	2
299_D3	299	1	D3	38	OID20234	P19971	TYMP	0.06	CARDIOMETABOLIC	1	20200772_Plate5_CARDIO_INF	Pass	3.1138	5.75	2	2	0	0	0	0	0	0	1	1	0	4	4	6	6	4	3	1	1	2	5	3	3	0	1	2	1	1	3	2
300_D3	300	1	D3	69	OID20234	P19971	TYMP	0.06	CARDIOMETABOLIC	1	20200772_PLATE3_CARDIO_INF	Pass	3.1138	6.1067	3	2	0	0	0	0	1	0	1	1	0	4	4	4	6	4	4	2	3	2	4	2	4	0	3	5	5	2	5	3	4	3	5	4	2
302_D3	302	1	D3	80	OID20234	P19971	TYMP	0.06	CARDIOMETABOLIC	1	20200772_Plate9_CAR_INF	Pass	3.1138	4.5742	5	4	0	0	0	0	1	0	1	0	0	4	4	4	1	1	2	2	3	1	1	1	1	0	2	2	2	1	2	1	1	4	1	2	1
305_D3	305	1	D3	68	OID20234	P19971	TYMP	0.06	CARDIOMETABOLIC	1	20200772_Plate2_CAR_INF	Pass	3.1138	4.9438	3	3	0	0	0	0	1	0	1	0	0	5	5	4	6	4	3	3	5	1	1	1	2	0	3	2	2	2	4	1	2	3	3	3	1
306_D3	306	1	D3	53	OID20234	P19971	TYMP	0.06	CARDIOMETABOLIC	1	20200772_Plate5_CARDIO_INF	Pass	3.1138	3.7449	2	3	0	0	0	0	0	0	1	1	1	4	4	6	6	4	2	1	1	2	4	2	3	0	2	2	4		4
307_D3	307	1	D3	4	OID20234	P19971	TYMP	0.06	CARDIOMETABOLIC	1	20200772_plate7_CARDIO_INF	Pass	3.1138	5.5658	3	3	0	0	0	0	0	0	1	1	0	4	4	4	6	4	2	3	2	1	2	3	4	0	2	3	1	1	2	2	3	2	5	2	1
309_D3	309	1	D3	46	OID20234	P19971	TYMP	0.06	CARDIOMETABOLIC	1	20200772_Plate10_CAR_INF	Pass	3.1138	4.807	4	4	1	1	0	0	0	0	1	1	0	4	4	4	6	4	2	4	3	2	4	2	2	0	2	3	2	1	4			2	3	3	2
311_D3	311	1	D3	40	OID20234	P19971	TYMP	0.06	CARDIOMETABOLIC	1	20200772_Plate2_CAR_INF	Pass	3.1138	6.0048	3	2	0	0	0	1	1	1	1	1	0	2	2	2	2	2	3	3	2	1	4	3	5	0	3	3	3	3	5	4		3	3	3	3
312_D3	312	1	D3	73	OID20234	P19971	TYMP	0.06	CARDIOMETABOLIC	1	20200772_Plate9_CAR_INF	Pass	3.1138	5.179	5	1	0	0	0	1	1	0	1	1	0	2	2	2	2	2	3	1	1	3	3	2	5	0	2	1	1	1				3	1	1	2
313_D3	313	1	D3	37	OID20234	P19971	TYMP	0.06	CARDIOMETABOLIC	1	20200772_Plate9_CAR_INF	Pass	3.1138	5.987	3	2	0	0	0	1	1	0	1	0	0	4	4	6	6	4	3	2	2	2	3	2	3	0	2	2	2	1	2	2	3
316_D3	316	1	D3	33	OID20234	P19971	TYMP	0.06	CARDIOMETABOLIC	1	20200772_Plate9_CAR_INF	Pass	3.1138	5.2928	2	5	0	0	0	0	0	0	1	1	1	4	5	6	6	4	2	2	3	2	2	2	2	0	2	3	3	2	2	2
319_D3	319	1	D3	78	OID20234	P19971	TYMP	0.06	CARDIOMETABOLIC	1	20200772_PLATE3_CARDIO_INF	Pass	3.1138	4.6454	3	2	0	0	0	1	1	1	1	0	1	4	2	2	6	2	4	2	2	1	5	3	5	0	4	2	2	2				4	2	4	2
320_D3	320	1	D3	77	OID20234	P19971	TYMP	0.06	CARDIOMETABOLIC	1	20200772_plate7_CARDIO_INF	Pass	3.1138	5.8419	4	2	1	0	1	1	1	0	1	0	1	5	5	5	5	5	2	3	2	5	1	4	2	1							2
321_D7.1	321	1	D3	21	OID20234	P19971	TYMP	0.06	CARDIOMETABOLIC	1	20200772_Plate5_CARDIO_INF	Pass	3.1138	5.7499	1	5	0	0	0	0	0	0	1	0	1	4	2	2	6	2	4	3	2	1	5	2	3	0	3	2	2	1	5	3	3	5	3	5	1
323_D3	323	1	D3	75	OID20234	P19971	TYMP	0.06	CARDIOMETABOLIC	1	20200772_plate1rerun_CARDIO_INF	Pass	3.1138	5.3534	2	2	0	0	0	0	0	0	1	1	0	4	5	6	6	4	2	3	2	1	1	2	2	0	2	4	1	1	2	2	3
324_D3	324	1	D3	15	OID20234	P19971	TYMP	0.06	CARDIOMETABOLIC	1	20200772_plate7_CARDIO_INF	Pass	3.1138	3.5525	5	2	1	0	1	0	1	0	1	0	0	4	4	1	1	1	5	2	5	5	5	4	2	0	4	2	5	3	5		2
325_D3	325	1	D3	87	OID20234	P19971	TYMP	0.06	CARDIOMETABOLIC	1	20200772_Plate4_CAR_INF	Pass	3.1138	5.5825	1	3	0	0	0	0	0	0	1	1	1	4	4	5	6	4	4	1	3	1	3	4	2	0	2	1	1	1	2	4	2	2	4	2	1
326_D3	326	1	D3	34	OID20234	P19971	TYMP	0.06	CARDIOMETABOLIC	1	20200772_Plate6_CAR_INF	Pass	3.1138	5.18	2	3	0	0	0	0	0	0	1	0	0	2	5	6	6	2	2	4	2	1	1	1	5	1	3	3	3	1	4	2	2
328_D3	328	1	D3	77	OID20234	P19971	TYMP	0.06	CARDIOMETABOLIC	1	20200772_Plate5_CARDIO_INF	Pass	3.1138	4.8048	2	1	1	0	0	0	0	0	1	0	1	2	2	2	6	2	3	4	3	2	1	5	2	1	3	3	1	1	4	3	5	3	2	4	1
330_D3	330	1	D3	74	OID20234	P19971	TYMP	0.06	CARDIOMETABOLIC	1	20200772_plate1rerun_CARDIO_INF	Pass	3.1138	4.3264	5	0	0	1	1	0	0	0	1	0	0	4	5	5	5	4	3	4	3	4	4	4	5	1	2	2	2	1	2	3	1	3	3	4	1
331_D3	331	1	D3	15	OID20234	P19971	TYMP	0.06	CARDIOMETABOLIC	1	20200772_Plate6_CAR_INF	Pass	3.1138	5.9937	3	3	0	0	0	0	1	0	1	0	0	4	4	4	6	4	2	2	2	3	3	2	3	0	3	2	1	3	4	2	4	2	4	3	3
333_D3	333	1	D3	55	OID20234	P19971	TYMP	0.06	CARDIOMETABOLIC	1	20200772_Plate9_CAR_INF	Pass	3.1138	6.9343	3	2	0	0	0	0	1	0	1	1	1	4	4	5	6	4	4	5	4	2	5	4	5	0	3	4	3	1	2	4	5	2	5	3	1
334_D3	334	1	D3	85	OID20234	P19971	TYMP	0.06	CARDIOMETABOLIC	1	20200772_Plate5_CARDIO_INF	Pass	3.1138	5.8197	2	2	0	0	1	0	1	0	1	0	0	2	2	2	6	2	3	2	3	5	4	3	5	0	3	2	3	4	5	2	5	4	4	5	5
336_D3	336	1	D3	32	OID20234	P19971	TYMP	0.06	CARDIOMETABOLIC	1	20200772_plate1rerun_CARDIO_INF	Pass	3.1138	5.5282	3	4	0	0	0	0	1	0	1	1	0	4	4	4	6	4	3	2	3	2	4	2	3	0	3	3	4	2	4	2	3	3	3	4	2
340_D3	340	1	D3	67	OID20234	P19971	TYMP	0.06	CARDIOMETABOLIC	1	20200772_Plate4_CAR_INF	Warning	3.1138	6.1301	2	3	0	0	0	1	0	0	1	1	0	4	4	4	6	4	3	4	2	1	4	3	3	0	3	5	2	1	4	4	3	3	5	3	1
341_D3	341	1	D3	75	OID20234	P19971	TYMP	0.06	CARDIOMETABOLIC	1	20200772_PLATE3_CARDIO_INF	Pass	3.1138	4.3012	3	2	0	0	0	0	0	0	1	1	0	2	2	2	6	2	3	2	2	2	5	3	3	0	4	2	3	2				4	5	2	1
342_D3	342	1	D3	21	OID20234	P19971	TYMP	0.06	CARDIOMETABOLIC	1	20200772_PLATE3_CARDIO_INF	Pass	3.1138	5.1906	4	2	0	1	0	0	1	0	1	1	0	4	5	4	6	4	2	4	3	2	1	1	1	0	2	3	2	2	2			3	3	2	2
344_D3	344	1	D3	94	OID20234	P19971	TYMP	0.06	CARDIOMETABOLIC	1	20200772_PLATE3_CARDIO_INF	Pass	3.1138	5.8063	3	1	0	0	0	1	0	0	1	1	1	2	2	2	2	2	3	3	3	2	5	3	5	0	4	2	3	4	4	5	5	5	2	5	4
345_D3	345	1	D3	73	OID20234	P19971	TYMP	0.06	CARDIOMETABOLIC	1	20200772_plate1rerun_CARDIO_INF	Pass	3.1138	5.2051	4	1	0	0	0	0	1	0	1	0	0	2	2	2	2	2	4	3	4	4	5	5	5	0	4	2	2	3	5	5	5	4	3	1	2
346_D3	346	1	D3	90	OID20234	P19971	TYMP	0.06	CARDIOMETABOLIC	1	20200772_plate7_CARDIO_INF	Pass	3.1138	7.4693	3	2	0	0	0	0	0	0	1	1	0	2	2	2	1	1	3	1	2	3	3	4	5	0	4	4	4	3	5	3		3	3	4	3
348_D3	348	1	D3	89	OID20234	P19971	TYMP	0.06	CARDIOMETABOLIC	1	20200772_plate8_CARDIO_INF	Pass	3.1138	4.9788	4	2	0	0	1	0	1	0	1	1	0	4	2	2	1	1	3	2	3	3	5	3	3	0	4	2	3	2	5	4		3	2	1	3
349_D3	349	1	D3	43	OID20234	P19971	TYMP	0.06	CARDIOMETABOLIC	1	20200772_Plate10_CAR_INF	Pass	3.1138	5.2628	4	3	0	0	0	1	1	0	1	1	0	2	2	2	6	2	3	2	3	2	5	4	4	0	3	2	2	1		4		4	2	4	1
352_D3	352	1	D3	73	OID20234	P19971	TYMP	0.06	CARDIOMETABOLIC	1	20200772_Plate6_CAR_INF	Pass	3.1138	4.1573	4	2	1	0	1	1	0	0	1	1	1	2	2	2	6	2	3	3	2	2	2	3	4	0	2	2	1	1		3		2	3	2	1
353_D3	353	1	D3	7	OID20234	P19971	TYMP	0.06	CARDIOMETABOLIC	1	20200772_Plate4_CAR_INF	Pass	3.1138	4.96	4	2	0	1	0	0	0	0	1	0	0	2	2	2	2	2	3	1	2	2	5	5	5	1	3	1	1	3	3	5	5	4	1	1	3
354_D3	354	1	D3	58	OID20234	P19971	TYMP	0.06	CARDIOMETABOLIC	1	20200772_Plate9_CAR_INF	Pass	3.1138	4.0157	4	3	1	1	0	0	1	0	1	0	0	2	2	2	1	1	3	2	3	3	5	4	4	0	2	4	5	3	4	3	3	3	3	2	1
355_D3	355	1	D3	50	OID20234	P19971	TYMP	0.06	CARDIOMETABOLIC	1	20200772_Plate4_CAR_INF	Pass	3.1138	4.5086	3	3	0	0	0	1	1	0	1	1	0	2	2	2	6	2	4	2	2	1	5	4	5	0	3	2	2	1	4	4	3	3	2	4	1
356_D3	356	1	D3	81	OID20234	P19971	TYMP	0.06	CARDIOMETABOLIC	1	20200772_Plate10_CAR_INF	Pass	3.1138	4.7689	3	3	0	0	0	1	0	1	1	1	0	2	2	2	2	2	4	2	5	2	4	3	2	0				1	4	3					1
357_D3	357	1	D3	66	OID20234	P19971	TYMP	0.06	CARDIOMETABOLIC	1	20200772_Plate10_CAR_INF	Pass	3.1138	5.9247	5	3	0	0	0	0	1	0	1	1	0	4	4	4	6	4	3	2	3	3	5	5	3	0
358_D3	358	1	D3	55	OID20234	P19971	TYMP	0.06	CARDIOMETABOLIC	1	20200772_plate1rerun_CARDIO_INF	Pass	3.1138	5.273	4	2	0	0	1	1	1	1	1	1	0	2	2	2	2	2	4	1	2	2	5	2	2	0	2	2	3	2	5		2	2	3	4	2
360_D3	360	1	D3	78	OID20234	P19971	TYMP	0.06	CARDIOMETABOLIC	1	20200772_plate8_CARDIO_INF	Pass	3.1138	6.0659	2	2	0	1	0	0	0	0	1	1	1	5	5	6	6	5	2	4	2	1	1	2	2	0	2	5	4	1	1	2	1
362_D3	362	1	D3	14	OID20234	P19971	TYMP	0.06	CARDIOMETABOLIC	1	20200772_PLATE3_CARDIO_INF	Pass	3.1138	5.0936	4	2	0	0	0	0	0	0	1	0	1	4	4	4	6	4	3	4	3	1	2	2	2	0	2	3	2	1	1	1		2	4	3	1
363_D3	363	1	D3	21	OID20234	P19971	TYMP	0.06	CARDIOMETABOLIC	1	20200772_Plate9_CAR_INF	Pass	3.1138	5.586	2	3	0	0	0	0	0	1	1	1	1	2	2	4	6	2	3	3	1	1	5	5	5	0	4	2	5	1	4	5	4	5	5	5	1
364_D3	364	1	D3	30	OID20234	P19971	TYMP	0.06	CARDIOMETABOLIC	1	20200772_plate7_CARDIO_INF	Pass	3.1138	4.9315	3	2	1	0	0	1	1	0	1	1	1	2	2	2	2	2	3	1	1	2	5	5	5	0	3	2	2	1	5			3	4	4	1
366_D3	366	1	D3	35	OID20234	P19971	TYMP	0.06	CARDIOMETABOLIC	1	20200772_plate1rerun_CARDIO_INF	Pass	3.1138	4.4454	5	1	1	1	1	1	1	0	0	0	0	4	4	6	6	4	4	3	5	2	4	4	3	0	4	3	5	2	4	3	2
367_D3	367	1	D3	47	OID20234	P19971	TYMP	0.06	CARDIOMETABOLIC	1	20200772_plate1rerun_CARDIO_INF	Pass	3.1138	5.8152	5	0	0	1	0	0	1	0	1	1	1	4	4	4	6	4	5	2	5	2	4	3	1	0	3	2	2	2	2	4	1	3	2	3	1
369_D3	369	1	D3	13	OID20234	P19971	TYMP	0.06	CARDIOMETABOLIC	1	20200772_PLATE3_CARDIO_INF	Pass	3.1138	5.2232	3	3	0	0	0	1	0	0	1	1	0	4	4	5	6	4	3	2	2	2	3	2	3	0	3	3		1	4		3	2	4	2	1
371_D3	371	1	D3	58	OID20234	P19971	TYMP	0.06	CARDIOMETABOLIC	1	20200772_Plate10_CAR_INF	Pass	3.1138	5.4004	5	2	0	0	0	1	1	0	1	1	0	2	2	1	1	1	3	2	1	1	5	3	5	0	3	2	1	1	4	3	5
374_D3	374	1	D3	94	OID20234	P19971	TYMP	0.06	CARDIOMETABOLIC	1	20200772_Plate9_CAR_INF	Pass	3.1138	6.306	4	3	1	1	1	0	1	1	1	0	0	4	4	6	6	4	3	2	2	1	3	4	3	0	2	2	2	1	2	3	2
375_D3	375	1	D3	38	OID20234	P19971	TYMP	0.06	CARDIOMETABOLIC	1	20200772_Plate4_CAR_INF	Pass	3.1138	5.5586	3	2	0	0	0	0	0	0	1	0	1	2	6	2	2	2	3	1	3	2	4	2	5	1	3	3	2	1	5	2	4	2	3	2	3
376_D3	376	1	D3	6	OID20234	P19971	TYMP	0.06	CARDIOMETABOLIC	1	20200772_Plate2_CAR_INF	Pass	3.1138	5.2017	2	2	0	0	0	1	0	0	1	1	1	4	4	6	6	4	3	2	2	2	4	3	3	0				1	3	2
377_D3	377	1	D3	10	OID20234	P19971	TYMP	0.06	CARDIOMETABOLIC	1	20200772_Plate2_CAR_INF	Pass	3.1138	4.4074	3	1	0	0	0	1	1	0	1	1	0	5	5	5	6	5	2	4	3	3	2	2	2	0	2	3	3	2		3	2
378_D3	378	1	D3	26	OID20234	P19971	TYMP	0.06	CARDIOMETABOLIC	1	20200772_plate8_CARDIO_INF	Pass	3.1138	4.5918	5	1	0	1	0	1	1	0	1	0	0	4	4	6	6	4	3	1	3	2	1	3	5	0	3	5	4	2	1	2	2
379_D3	379	1	D3	5	OID20234	P19971	TYMP	0.06	CARDIOMETABOLIC	1	20200772_PLATE3_CARDIO_INF	Pass	3.1138	5.819	3	3	0	0	0	0	0	0	1	1	0	4	4	4	6	4	3	3	3	2	5	4	5	0	3	3	3	2	4	4	4	2	5	2	2
380_D3	380	1	D3	88	OID20234	P19971	TYMP	0.06	CARDIOMETABOLIC	1	20200772_Plate9_CAR_INF	Pass	3.1138	4.6643	3	2	0	0	0	0	0	0	1	1	0	2	2	2	6	2	4	2	2	2	5	3	5	0	3	3	3	2	5			4	3	5	1
382_D3	382	1	D3	18	OID20234	P19971	TYMP	0.06	CARDIOMETABOLIC	1	20200772_Plate10_CAR_INF	Pass	3.1138	6.551	1	3	0	0	0	0	0	0	1	1	1	5	2	2	2	2	3	2	1	1	4	3	2	0	3	2	3	1	4	3	3	3	1	1	1
383_D3	383	1	D3	47	OID20234	P19971	TYMP	0.06	CARDIOMETABOLIC	1	20200772_Plate10_CAR_INF	Pass	3.1138	4.3407	5	1	0	0	1	1	1	0	1	1	1	2	2	2	2	2	3	2	2	2	3	4	5	0	4	2	3	4		5	3	5	2	2	3
385_D3	385	1	D3	21	OID20234	P19971	TYMP	0.06	CARDIOMETABOLIC	1	20200772_Plate2_CAR_INF	Pass	3.1138	5.0848	3	3	0	0	0	0	0	0	1	1	1	4	5	6	6	4	3	4	3	1	2	3	3	0	2	5	4	1	2	2	2
[truncated: 3 more columns]

## Sheet: TYMP D7
SampleID	subject_id	COVID	Timepoint	Index	OlinkID	UniProt	Assay	MissingFreq	Panel	Panel_Version	PlateID	QC_Warning	LOD	NPX	Age cat	BMI cat	HEART	LUNG	KIDNEY	DIABETES	HTN	IMMUNO	Resp_Symp	Fever_Sympt	GI_Symp	WHO 0	WHO 3	WHO 7	WHO 28	WHO max	abs_neut_0_cat	abs_lymph_0_cat	abs_mono_0_cat	creat_0_cat	crp_0_cat	ddimer_0_cat	ldh_0_cat	Trop_72h	abs_neut_3_cat	abs_lymph_3_cat	abs_mono_3_cat	creat_3_cat	crp_3_cat	ddimer_3_cat	ldh_3_cat	abs_neut_7_cat	abs_lymph_7_cat	abs_mono_7_cat	creat_7_cat
12_D3	12	1	D3	32	OID20234	P19971	TYMP	0.06	CARDIOMETABOLIC	1	20200772_Plate2_CAR_INF	Pass	3.1138	5.3996	2	4	0	0	0	1	0	0	1	1	0	2	2	2	6	2	3	2	2	1	5	2	5	0	4	1	2	3	4	4	4	3	3	3	3
14_D3	14	1	D3	77	OID20234	P19971	TYMP	0.06	CARDIOMETABOLIC	1	20200772_Plate2_CAR_INF	Pass	3.1138	5.3224	4	3	0	0	1	0	1	1	1	1	1	4	2	2	2	2	3	1	2	4	4	3	2	0	2	2	2	4	4	2	2	2	1	2	4
29_D3	29	1	D3	17	OID20234	P19971	TYMP	0.06	CARDIOMETABOLIC	1	20200772_plate8_CARDIO_INF	Pass	3.1138	5.734	2	2	0	0	0	0	0	0	1	1	1	2	2	2	6	2	3	3	2	2	4	2	3	0	5	2	2	1		4	3	4	2	3	1
32_D3	32	1	D3	78	OID20234	P19971	TYMP	0.06	CARDIOMETABOLIC	1	20200772_Plate2_CAR_INF	Pass	3.1138	5.5633	5	2	0	0	0	0	1	0	1	0	0	2	2	2	1	1	3	1	1	1	4	2	3	0	3	2	2	1		2	4	3	4	2	2
36_D3	36	1	D3	68	OID20234	P19971	TYMP	0.06	CARDIOMETABOLIC	1	20200772_plate1rerun_CARDIO_INF	Pass	3.1138	5.3219	4	2	0	0	0	1	1	0	1	0	0	2	2	2	2	2	3	2	2	4	5	3	5	0	3	2		3	4	5	5	4		1	4
37_D3	37	1	D3	91	OID20234	P19971	TYMP	0.06	CARDIOMETABOLIC	1	20200772_Plate6_CAR_INF	Pass	3.1138	6.3643	5	3	0	0	1	1	1	0	1	1	0	2	2	2	2	2	3	3	4	3	4	3	3	0	2		2	3	5	3	4	3	1	1	4
39_D3	39	1	D3	35	OID20234	P19971	TYMP	0.06	CARDIOMETABOLIC	1	20200772_plate8_CARDIO_INF	Pass	3.1138	5.677	1	4	0	0	0	0	0	0	1	1	0	2	2	2	6	2	3	2	2	2	2	2	3	0	3	4	2	1	5	2	4	4	3	3	3
42_D3	42	1	D3	59	OID20234	P19971	TYMP	0.06	CARDIOMETABOLIC	1	20200772_Plate10_CAR_INF	Pass	3.1138	4.8425	3	2	0	0	0	0	0	1	1	1	1	2	2	2	2	2	2	2	2	1	4	2	5	1	3	1	1	2	4			4	1	5	2
45_D3	45	1	D3	11	OID20234	P19971	TYMP	0.06	CARDIOMETABOLIC	1	20200772_Plate6_CAR_INF	Pass	3.1138	5.7773	4	4	0	0	1	1	0	0	1	1	1	2	2	2	1	1	3	1	3	5	4	3	4	0	3	2	2	5	4	4	4				5
49_D3	49	1	D3	86	OID20234	P19971	TYMP	0.06	CARDIOMETABOLIC	1	20200772_plate8_CARDIO_INF	Pass	3.1138	5.9418	4	2	0	0	0	0	1	0	1	1	0	2	2	2	2	2	4	3	3	1	4	4	4	0	5	1		2				4	4	5	2
52_D3	52	1	D3	67	OID20234	P19971	TYMP	0.06	CARDIOMETABOLIC	1	20200772_PLATE3_CARDIO_INF	Pass	3.1138	5.1951	4	1	0	0	0	0	0	0	1	1	1	2	2	2	2	2	3	1	2	2	5	3	3	1	3	2	3	4	5	3	4	3	1	4	3
53_D3	53	1	D3	87	OID20234	P19971	TYMP	0.06	CARDIOMETABOLIC	1	20200772_Plate5_CARDIO_INF	Pass	3.1138	5.0068	4	2	0	0	0	1	1	0	1	1	0	2	2	2	1	1	4	1	2	2	5	3	2	0	5	4	1	4	4	4	4	1	1	1	3
54_D3	54	1	D3	35	OID20234	P19971	TYMP	0.06	CARDIOMETABOLIC	1	20200772_Plate6_CAR_INF	Pass	3.1138	5.8983	2	3	0	0	0	1	1	0	1	1	0	2	2	2	2	2	4	3	3	4	4	4	4	0	2	5	5	5	4	5	3	4	3	5	5
102_D3	102	1	D3	14	OID20234	P19971	TYMP	0.06	CARDIOMETABOLIC	1	20200772_Plate4_CAR_INF	Pass	3.1138	5.7837	5	3	0	0	0	0	1	0	1	0	1	5	2	2	1	1	2	1	1	1	3	2	2	0	3	1	1	3	5	3	5	3	2	2	2
106_D3	106	1	D3	80	OID20234	P19971	TYMP	0.06	CARDIOMETABOLIC	1	20200772_PLATE3_CARDIO_INF	Pass	3.1138	5.1545	2	2	0	0	0	1	0	0	1	1	0	2	2	2	1	1	3	2	3	1	4	2	4	0	3	3	4	1	5	4	5				1
135_D3	135	1	D3	80	OID20234	P19971	TYMP	0.06	CARDIOMETABOLIC	1	20200772_Plate2_CAR_INF	Pass	3.1138	5.7597	4	2	0	0	0	1	1	0	1	1	1	2	2	2	6	2	5	4	4	3	5	3	5	1	5	3	4	4	5	4	4	4	4	5	3
143_D3	143	1	D3	20	OID20234	P19971	TYMP	0.06	CARDIOMETABOLIC	1	20200772_Plate5_CARDIO_INF	Pass	3.1138	5.8856	4	2	0	0	0	1	0	0	1	1	0	2	2	2	2	2	5	3	4	2	4	5	4	0	5	2	2	2	5	3	3	5	3	3	2
146_D3	146	1	D3	26	OID20234	P19971	TYMP	0.06	CARDIOMETABOLIC	1	20200772_Plate10_CAR_INF	Pass	3.1138	5.251	3	1	0	0	0	0	0	0	1	1	0	2	2	2	6	2	4	2	3	1	5	3	2	0	3	2	2	1	5	5	2				1
154_D3	154	1	D3	65	OID20234	P19971	TYMP	0.06	CARDIOMETABOLIC	1	20200772_plate8_CARDIO_INF	Pass	3.1138	7.3117	2	2	0	0	0	0	0	0	1	1	0	2	2	2	2	2	4	3	1	1	4	3	5	0	3	3	5	4	5	3	5	4	2	5	4
155_D3	155	1	D3	82	OID20234	P19971	TYMP	0.06	CARDIOMETABOLIC	1	20200772_plate8_CARDIO_INF	Pass	3.1138	6.7064	2	4	0	0	0	1	0	0	1	1	0	2	2	2	2	2	3	3	3	2	4	2	5	0	3	2	3	2	5	4		4	4	5	2
156_D7	156	1	D7	16	OID20234	P19971	TYMP	0.06	CARDIOMETABOLIC	1	20200772_Plate5_CARDIO_INF	Pass	3.1138	6.2471	3	2	0	0	0	1	1	0	1	1	1	6	6	2	2	2				2	3	2	2	0	3	3	2	2	4	3	5	4	4	4	5
171_D3	171	1	D3	33	OID20234	P19971	TYMP	0.06	CARDIOMETABOLIC	1	20200772_plate7_CARDIO_INF	Pass	3.1138	4.6139	3	1	0	0	0	1	1	1	1	1	1	2	2	2	2	2	3	2	1	1	5	3	3	0	3	2	2	4		3		4	3	3	4
182_D3	182	1	D3	69	OID20234	P19971	TYMP	0.06	CARDIOMETABOLIC	1	20200772_Plate4_CAR_INF	Pass	3.1138	6.0646	1	2	0	0	0	0	0	1	1	1	1	2	2	2	2	2	1	2	1	1	1	3	4	0	1	2	2	1		4		2	2	2	1
193_D3	193	1	D3	8	OID20234	P19971	TYMP	0.06	CARDIOMETABOLIC	1	20200772_plate8_CARDIO_INF	Pass	3.1138	4.2763	2	4	0	0	0	0	0	0	1	1	1	2	2	2	2	2	3	3	3	1	4	2	5	0	3	2	2	2	4	2	5	4	3	5	1
206_D3	206	1	D3	73	OID20234	P19971	TYMP	0.06	CARDIOMETABOLIC	1	20200772_PLATE3_CARDIO_INF	Pass	3.1138	5.1615	3	3	0	0	1	1	1	0	1	0	1	2	2	2	2	2	3	3	2	5	4	2	5	0	3	3	2	5	5	2	5	3	2	3	5
211_D3	211	1	D3	9	OID20234	P19971	TYMP	0.06	CARDIOMETABOLIC	1	20200772_Plate9_CAR_INF	Pass	3.1138	5.8946	4	2	0	0	0	0	0	0	1	0	0	2	2	2	6	2	2	2	2	4	3	2	3	0	3	2	2	2		3		3	2	5	3
222_D3	222	1	D3	91	OID20234	P19971	TYMP	0.06	CARDIOMETABOLIC	1	20200772_plate1rerun_CARDIO_INF	Pass	3.1138	3.9611	3	3	0	0	0	1	1	0	1	1	1	2	2	2	2	2	5		3	2	5	3	5	0	3	2	5	5	5	4	4				5
224_D3	224	1	D3	9	OID20234	P19971	TYMP	0.06	CARDIOMETABOLIC	1	20200772_Plate5_CARDIO_INF	Pass	3.1138	6.0163	4	1	0	0	0	0	1	0	1	1	0	2	2	2	2	2	3	1	1	1	5	5	5	0	2	2	1	1				2	3	2	1
241_D3	241	1	D3	38	OID20234	P19971	TYMP	0.06	CARDIOMETABOLIC	1	20200772_Plate6_CAR_INF	Pass	3.1138	5.7813	4	2	0	0	0	0	0	0	1	1	0	2	2	2	6	2	3	2	2	2	5		5	0	3	2	2	1	5		5	3	2	3	1
244_D3	244	1	D3	31	OID20234	P19971	TYMP	0.06	CARDIOMETABOLIC	1	20200772_PLATE3_CARDIO_INF	Pass	3.1138	5.0511	4	3	0	0	0	0	1	0	1	1	0	2	2	2	2	2	2	5	5	3	3	5	3	0	2	5	5	2	3	4	2	2	5	3	2
259_D3	259	1	D3	1	OID20234	P19971	TYMP	0.06	CARDIOMETABOLIC	1	20200772_plate1rerun_CARDIO_INF	Pass	3.1138	5.1713	2	3	0	0	0	0	0	0	1	1	0	2	2	2	2	2	3	3	2	2	4	5	5	0	3	3	4	3	5	4	5	4	3	3	3
261_D3	261	1	D3	87	OID20234	P19971	TYMP	0.06	CARDIOMETABOLIC	1	20200772_Plate9_CAR_INF	Pass	3.1138	3.8805	3	3	0	0	0	0	1	0	1	0	0	4	2	2	2	2	4	2	2	3	5	4	5	0	5	2	2	2	4	3	3	4	3	3	1
263_D3	263	1	D3	18	OID20234	P19971	TYMP	0.06	CARDIOMETABOLIC	1	20200772_Plate6_CAR_INF	Pass	3.1138	5.2864	4	4	0	0	0	1	1	0	1	1	0	2	2	2	1	1	3	1	2	1	4	3	5	0	3	2	2	1	4	3	3	3	2	4	1
267_D3	267	1	D3	26	OID20234	P19971	TYMP	0.06	CARDIOMETABOLIC	1	20200772_PLATE3_CARDIO_INF	Pass	3.1138	6.3779	4	2	0	0	0	0	0	0	1	1	0	2	2	2	1	1	4	2	3	2	5	3	4	0	4	3	5	3				3	3	5	3
288_D3	288	1	D3	6	OID20234	P19971	TYMP	0.06	CARDIOMETABOLIC	1	20200772_Plate5_CARDIO_INF	Pass	3.1138	4.3713	4	1	0	0	0	0	0	0	1	1	0	2	2	2	2	2	4	2	2	1	5	3	5	0	3	2	2	1	5	4	4	3	2	3	1
291_D3	291	1	D3	15	OID20234	P19971	TYMP	0.06	CARDIOMETABOLIC	1	20200772_Plate9_CAR_INF	Pass	3.1138	4.6411	3	2	0	0	0	1	1	0	1	1	1	2	2	2	2	2	3	1	1	1	5	3	5	0	3	1	1	2	5	3	2	3	2	5	4
295_D3	295	1	D3	89	OID20234	P19971	TYMP	0.06	CARDIOMETABOLIC	1	20200772_Plate4_CAR_INF	Pass	3.1138	4.0647	2	4	0	0	0	1	0	0	1	1	0	2	2	2	2	2	3	3	2	1	4	1	2	0				3		3		3	2	3	3
311_D3	311	1	D3	40	OID20234	P19971	TYMP	0.06	CARDIOMETABOLIC	1	20200772_Plate2_CAR_INF	Pass	3.1138	6.0048	3	2	0	0	0	1	1	1	1	1	0	2	2	2	2	2	3	3	2	1	4	3	5	0	3	3	3	3	5	4		3	3	3	3
312_D3	312	1	D3	73	OID20234	P19971	TYMP	0.06	CARDIOMETABOLIC	1	20200772_Plate9_CAR_INF	Pass	3.1138	5.179	5	1	0	0	0	1	1	0	1	1	0	2	2	2	2	2	3	1	1	3	3	2	5	0	2	1	1	1				3	1	1	2
319_D3	319	1	D3	78	OID20234	P19971	TYMP	0.06	CARDIOMETABOLIC	1	20200772_PLATE3_CARDIO_INF	Pass	3.1138	4.6454	3	2	0	0	0	1	1	1	1	0	1	4	2	2	6	2	4	2	2	1	5	3	5	0	4	2	2	2				4	2	4	2
321_D7.1	321	1	D3	21	OID20234	P19971	TYMP	0.06	CARDIOMETABOLIC	1	20200772_Plate5_CARDIO_INF	Pass	3.1138	5.7499	1	5	0	0	0	0	0	0	1	0	1	4	2	2	6	2	4	3	2	1	5	2	3	0	3	2	2	1	5	3	3	5	3	5	1
334_D3	334	1	D3	85	OID20234	P19971	TYMP	0.06	CARDIOMETABOLIC	1	20200772_Plate5_CARDIO_INF	Pass	3.1138	5.8197	2	2	0	0	1	0	1	0	1	0	0	2	2	2	6	2	3	2	3	5	4	3	5	0	3	2	3	4	5	2	5	4	4	5	5
344_D3	344	1	D3	94	OID20234	P19971	TYMP	0.06	CARDIOMETABOLIC	1	20200772_PLATE3_CARDIO_INF	Pass	3.1138	5.8063	3	1	0	0	0	1	0	0	1	1	1	2	2	2	2	2	3	3	3	2	5	3	5	0	4	2	3	4	4	5	5	5	2	5	4
345_D3	345	1	D3	73	OID20234	P19971	TYMP	0.06	CARDIOMETABOLIC	1	20200772_plate1rerun_CARDIO_INF	Pass	3.1138	5.2051	4	1	0	0	0	0	1	0	1	0	0	2	2	2	2	2	4	3	4	4	5	5	5	0	4	2	2	3	5	5	5	4	3	1	2
346_D3	346	1	D3	90	OID20234	P19971	TYMP	0.06	CARDIOMETABOLIC	1	20200772_plate7_CARDIO_INF	Pass	3.1138	7.4693	3	2	0	0	0	0	0	0	1	1	0	2	2	2	1	1	3	1	2	3	3	4	5	0	4	4	4	3	5	3		3	3	4	3
348_D3	348	1	D3	89	OID20234	P19971	TYMP	0.06	CARDIOMETABOLIC	1	20200772_plate8_CARDIO_INF	Pass	3.1138	4.9788	4	2	0	0	1	0	1	0	1	1	0	4	2	2	1	1	3	2	3	3	5	3	3	0	4	2	3	2	5	4		3	2	1	3
349_D3	349	1	D3	43	OID20234	P19971	TYMP	0.06	CARDIOMETABOLIC	1	20200772_Plate10_CAR_INF	Pass	3.1138	5.2628	4	3	0	0	0	1	1	0	1	1	0	2	2	2	6	2	3	2	3	2	5	4	4	0	3	2	2	1		4		4	2	4	1
355_D3	355	1	D3	50	OID20234	P19971	TYMP	0.06	CARDIOMETABOLIC	1	20200772_Plate4_CAR_INF	Pass	3.1138	4.5086	3	3	0	0	0	1	1	0	1	1	0	2	2	2	6	2	4	2	2	1	5	4	5	0	3	2	2	1	4	4	3	3	2	4	1
356_D3	356	1	D3	81	OID20234	P19971	TYMP	0.06	CARDIOMETABOLIC	1	20200772_Plate10_CAR_INF	Pass	3.1138	4.7689	3	3	0	0	0	1	0	1	1	1	0	2	2	2	2	2	4	2	5	2	4	3	2	0				1	4	3					1
358_D3	358	1	D3	55	OID20234	P19971	TYMP	0.06	CARDIOMETABOLIC	1	20200772_plate1rerun_CARDIO_INF	Pass	3.1138	5.273	4	2	0	0	1	1	1	1	1	1	0	2	2	2	2	2	4	1	2	2	5	2	2	0	2	2	3	2	5		2	2	3	4	2
375_D3	375	1	D3	38	OID20234	P19971	TYMP	0.06	CARDIOMETABOLIC	1	20200772_Plate4_CAR_INF	Pass	3.1138	5.5586	3	2	0	0	0	0	0	0	1	0	1	2	6	2	2	2	3	1	3	2	4	2	5	1	3	3	2	1	5	2	4	2	3	2	3
380_D3	380	1	D3	88	OID20234	P19971	TYMP	0.06	CARDIOMETABOLIC	1	20200772_Plate9_CAR_INF	Pass	3.1138	4.6643	3	2	0	0	0	0	0	0	1	1	0	2	2	2	6	2	4	2	2	2	5	3	5	0	3	3	3	2	5			4	3	5	1
382_D3	382	1	D3	18	OID20234	P19971	TYMP	0.06	CARDIOMETABOLIC	1	20200772_Plate10_CAR_INF	Pass	3.1138	6.551	1	3	0	0	0	0	0	0	1	1	1	5	2	2	2	2	3	2	1	1	4	3	2	0	3	2	3	1	4	3	3	3	1	1	1
383_D3	383	1	D3	47	OID20234	P19971	TYMP	0.06	CARDIOMETABOLIC	1	20200772_Plate10_CAR_INF	Pass	3.1138	4.3407	5	1	0	0	1	1	1	0	1	1	1	2	2	2	2	2	3	2	2	2	3	4	5	0	4	2	3	4		5	3	5	2	2	3
5_D3	5	1	D3	61	OID20234	P19971	TYMP	0.06	CARDIOMETABOLIC	1	20200772_plate1rerun_CARDIO_INF	Pass	3.1138	5.1207	3	3	0	0	0	1	1	0	1	1	1	4	4	4	6	4	3	5	3	2	4	3	3	0	3	5	2	1	5	3		3	5	3	1
66_D3	66	1	D3	7	OID20234	P19971	TYMP	0.06	CARDIOMETABOLIC	1	20200772_PLATE3_CARDIO_INF	Pass	3.1138	5.582	3	2	0	0	0	0	1	0	1	1	1	4	4	4	6	4	3	2	2	2	5	3	4	0	4	2	1	2	4			3	2	2	1
74_D3	74	1	D3	73	OID20234	P19971	TYMP	0.06	CARDIOMETABOLIC	1	20200772_Plate2_CAR_INF	Pass	3.1138	5.0299	3	3	0	0	0	0	0	0	1	1	1	2	2	4	6	2	3	3		1	3	2	4	0	3	4	4	1	4	3		3	3	2	1
101_D3	101	1	D3	59	OID20234	P19971	TYMP	0.06	CARDIOMETABOLIC	1	20200772_Plate4_CAR_INF	Pass	3.1138	4.0378	2	1	0	0	0	0	0	0	1	1	1	4	4	4	6	4	3	3	2	2	3	2	3	0	2	3	2	2	3	2	3	2	4	3	2
115_D3	115	1	D3	10	OID20234	P19971	TYMP	0.06	CARDIOMETABOLIC	1	20200772_Plate5_CARDIO_INF	Pass	3.1138	4.7342	5	3	0	0	0	0	1	0	0	0	1	4	4	4	6	4	3	3	4	3	4	3	2	0	3	3	3	1	3	3	1	3	3	3	1
123_D3	123	1	D3	37	OID20234	P19971	TYMP	0.06	CARDIOMETABOLIC	1	20200772_Plate2_CAR_INF	Pass	3.1138	5.5808	5	1	0	0	0	0	1	0	1	1	1	4	4	4	1	1	4	2	3	2	5	5	5	0	4	2	3	2	4			4	4	4	2
186_D3	186	1	D3	94	OID20234	P19971	TYMP	0.06	CARDIOMETABOLIC	1	20200772_Plate5_CARDIO_INF	Pass	3.1138	4.2055	2	3	0	0	0	1	0	0	1	1	1	4	4	4	6	4	4	3	3	2	5	3	3	0	4	3	5	2	4			2	4	3	2
187_D3	187	1	D3	13	OID20234	P19971	TYMP	0.06	CARDIOMETABOLIC	1	20200772_Plate6_CAR_INF	Pass	3.1138	6.0475	2	4	0	0	0	0	0	0	1	1	0	4	4	4	6	4	3	3	3	2	5	2	4	0	4	3	3	2	5		4	3	3	5	2
188_D3	188	1	D3	34	OID20234	P19971	TYMP	0.06	CARDIOMETABOLIC	1	20200772_Plate9_CAR_INF	Pass	3.1138	5.5705	4	2	0	0	0	1	1	0	1	1	0	4	4	4	6	4	3	3	2	1	4	2	2	0	2	3	2	1	2	2	2	3	3	2	1
192_D3	192	1	D3	62	OID20234	P19971	TYMP	0.06	CARDIOMETABOLIC	1	20200772_Plate10_CAR_INF	Pass	3.1138	5.1424	4	4	0	0	0	1	1	0	1	1	1	4	4	4	6	4	3	2	2	2	4	2	3	0	2	2	2	1	4		3	2	3	2	1
236_D3	236	1	D3	2	OID20234	P19971	TYMP	0.06	CARDIOMETABOLIC	1	20200772_plate8_CARDIO_INF	Pass	3.1138	4.5813	5	2	0	0	1	0	1	0	1	0	0	4	4	4	6	4	3	1	2	2	5	3	4	0	3	2	2	2	5	3		2	3	2	2
239_D3	239	1	D3	17	OID20234	P19971	TYMP	0.06	CARDIOMETABOLIC	1	20200772_plate1rerun_CARDIO_INF	Pass	3.1138	5.7264	5	2	0	0	0	0	1	0	1	0	0	4	4	4	4	4	2	3	1	2	4	2	2	0	3	2	1	2	4	2	2	3	2	2	1
254_D3	254	1	D3	23	OID20234	P19971	TYMP	0.06	CARDIOMETABOLIC	1	20200772_plate8_CARDIO_INF	Pass	3.1138	5.9651	3	3	0	0	0	0	1	0	1	1	1	4	4	4	6	4	2	4	2	3	3	1	3	0	3	2	1	2	5		3	2	3	2	2
283_D3	283	1	D3	44	OID20234	P19971	TYMP	0.06	CARDIOMETABOLIC	1	20200772_PLATE3_CARDIO_INF	Pass	3.1138	5.9612	2	3	0	0	0	1	1	0	1	1	1	4	4	4	6	4	4	3	2	2	5	2	2	0	3	3	5	1	4	3	3	3	4	5	2
300_D3	300	1	D3	69	OID20234	P19971	TYMP	0.06	CARDIOMETABOLIC	1	20200772_PLATE3_CARDIO_INF	Pass	3.1138	6.1067	3	2	0	0	0	0	1	0	1	1	0	4	4	4	6	4	4	2	3	2	4	2	4	0	3	5	5	2	5	3	4	3	5	4	2
307_D3	307	1	D3	4	OID20234	P19971	TYMP	0.06	CARDIOMETABOLIC	1	20200772_plate7_CARDIO_INF	Pass	3.1138	5.5658	3	3	0	0	0	0	0	0	1	1	0	4	4	4	6	4	2	3	2	1	2	3	4	0	2	3	1	1	2	2	3	2	5	2	1
331_D3	331	1	D3	15	OID20234	P19971	TYMP	0.06	CARDIOMETABOLIC	1	20200772_Plate6_CAR_INF	Pass	3.1138	5.9937	3	3	0	0	0	0	1	0	1	0	0	4	4	4	6	4	2	2	2	3	3	2	3	0	3	2	1	3	4	2	4	2	4	3	3
336_D3	336	1	D3	32	OID20234	P19971	TYMP	0.06	CARDIOMETABOLIC	1	20200772_plate1rerun_CARDIO_INF	Pass	3.1138	5.5282	3	4	0	0	0	0	1	0	1	1	0	4	4	4	6	4	3	2	3	2	4	2	3	0	3	3	4	2	4	2	3	3	3	4	2
340_D3	340	1	D3	67	OID20234	P19971	TYMP	0.06	CARDIOMETABOLIC	1	20200772_Plate4_CAR_INF	Warning	3.1138	6.1301	2	3	0	0	0	1	0	0	1	1	0	4	4	4	6	4	3	4	2	1	4	3	3	0	3	5	2	1	4	4	3	3	5	3	1
357_D3	357	1	D3	66	OID20234	P19971	TYMP	0.06	CARDIOMETABOLIC	1	20200772_Plate10_CAR_INF	Pass	3.1138	5.9247	5	3	0	0	0	0	1	0	1	1	0	4	4	4	6	4	3	2	3	3	5	5	3	0
362_D3	362	1	D3	14	OID20234	P19971	TYMP	0.06	CARDIOMETABOLIC	1	20200772_PLATE3_CARDIO_INF	Pass	3.1138	5.0936	4	2	0	0	0	0	0	0	1	0	1	4	4	4	6	4	3	4	3	1	2	2	2	0	2	3	2	1	1	1		2	4	3	1
363_D3	363	1	D3	21	OID20234	P19971	TYMP	0.06	CARDIOMETABOLIC	1	20200772_Plate9_CAR_INF	Pass	3.1138	5.586	2	3	0	0	0	0	0	1	1	1	1	2	2	4	6	2	3	3	1	1	5	5	5	0	4	2	5	1	4	5	4	5	5	5	1
379_D3	379	1	D3	5	OID20234	P19971	TYMP	0.06	CARDIOMETABOLIC	1	20200772_PLATE3_CARDIO_INF	Pass	3.1138	5.819	3	3	0	0	0	0	0	0	1	1	0	4	4	4	6	4	3	3	3	2	5	4	5	0	3	3	3	2	4	4	4	2	5	2	2
19_D3	19	1	D3	8	OID20234	P19971	TYMP	0.06	CARDIOMETABOLIC	1	20200772_Plate9_CAR_INF	Pass	3.1138	4.3714	3	3	0	0	0	0	0	0	1	1	0	4	4	5	6	4	3	2	2	2	5	3	4	0	2	3	2	1	4	3	3	2	4	2	1
22_D3	22	1	D3	2	OID20234	P19971	TYMP	0.06	CARDIOMETABOLIC	1	20200772_Plate6_CAR_INF	Pass	3.1138	5.4212	5	2	0	0	0	1	1	0	1	1	1	4	4	5	6	4	5	3	3	3	5	5	5	0	4	4	2	2	5	5	5	4	4	3	2
50_D3	50	1	D3	11	OID20234	P19971	TYMP	0.06	CARDIOMETABOLIC	1	20200772_Plate5_CARDIO_INF	Pass	3.1138	5.162	1	4	0	0	0	1	0	0	1	1	0	4	4	5	6	4	4	5	3	1	5	3	2	0	4	5	3	1	5	3	3	2	5	3	1
59_D3	59	1	D3	22	OID20234	P19971	TYMP	0.06	CARDIOMETABOLIC	1	20200772_plate7_CARDIO_INF	Pass	3.1138	6.3306	5	1	0	0	0	1	1	1	1	1	0	4	5	5	6	4	3	5	3	1	4	3	3	0	2	4	4	1	3	2	2	3	5	4	1
132_D3	132	1	D3	6	OID20234	P19971	TYMP	0.06	CARDIOMETABOLIC	1	20200772_plate7_CARDIO_INF	Pass	3.1138	4.4068	5	1	0	0	0	1	1	0	1	0	0	4	4	5	6	4	5	2	5	5	4	5	3	1	4	3	3	4		5	3	4	3	4	3
140_D3	140	1	D3	10	OID20234	P19971	TYMP	0.06	CARDIOMETABOLIC	1	20200772_Plate6_CAR_INF	Pass	3.1138	6.5434	5	1	0	0	0	0	0	0	1	0	0	4	5	5	6	4	3	2	2	1	3	4	2	0	2	3	2	1	3	4		2	3	2	1
152_D3	152	1	D3	44	OID20234	P19971	TYMP	0.06	CARDIOMETABOLIC	1	20200772_Plate5_CARDIO_INF	Pass	3.1138	6.1672	2	2	0	0	0	0	0	0	1	1	0	4	4	5	6	4	3	2	3	2	4	2	2	0	3	2	3	1	4	2	2	3	2	3	1
169_D3	169	1	D3	94	OID20234	P19971	TYMP	0.06	CARDIOMETABOLIC	1	20200772_Plate6_CAR_INF	Pass	3.1138	4.7507	4	2	0	0	0	1	1	0	1	1	0	2	2	5	6	2	2	3	1	1	2	4	3	0	2	3	2	1	3	4	3	3	4	2	1
172_D3	172	1	D3	4	OID20234	P19971	TYMP	0.06	CARDIOMETABOLIC	1	20200772_plate8_CARDIO_INF	Pass	3.1138	5.1882	4	2	0	0	1	0	0	0	0	0	0	5	5	5	5	5	4	2	3	4	4	3	2	0	4	2	4	3				3	2	2	3
175_D3	175	1	D3	1	OID20234	P19971	TYMP	0.06	CARDIOMETABOLIC	1	20200772_plate7_CARDIO_INF	Pass	3.1138	5.18	3	3	0	0	0	1	0	0	1	1	0	4	4	5	6	4	3	3	2	2	4	4	3	0	2	4	2	1	4	3	2	2	4	2	2
184_D3	184	1	D3	29	OID20234	P19971	TYMP	0.06	CARDIOMETABOLIC	1	20200772_plate1rerun_CARDIO_INF	Pass	3.1138	5.2921	2	3	0	0	0	1	1	0	1	1	0	4	4	5	6	4	3	4	2	1	3	2	3	0	2	3	2	1	3	2	2	2	3	3	1
204_D3	204	1	D3	89	OID20234	P19971	TYMP	0.06	CARDIOMETABOLIC	1	20200772_plate1rerun_CARDIO_INF	Pass	3.1138	4.2462	2	3	0	0	0	0	0	0	1	1	0	4	5	5	6	4	2	3	2	2	3	2	2	0	2	2	1	2	4	2	2	2	4	3	2
208_D3	208	1	D3	34	OID20234	P19971	TYMP	0.06	CARDIOMETABOLIC	1	20200772_Plate10_CAR_INF	Pass	3.1138	6.011	3	2	0	0	0	0	0	0	1	1	0	4	4	5	6	4	4	3	3	2	3	3	4	0	3	3	3	2	4	4	3
264_D3	264	1	D3	53	OID20234	P19971	TYMP	0.06	CARDIOMETABOLIC	1	20200772_Plate9_CAR_INF	Pass	3.1138	4.3609	2	3	0	0	0	1	1	0	1	1	0	4	4	5	6	4	3	4	2	1	3	2	2	0	2	4	2	1	3	2	1	2	5	3	1
280_D3	280	1	D3	43	OID20234	P19971	TYMP	0.06	CARDIOMETABOLIC	1	20200772_plate7_CARDIO_INF	Pass	3.1138	4.194	5	2	0	0	0	0	1	0	0	0	1	4	5	5	1	1	4	2	3	2	4	5	5	0	4	5	4	1	4	5	4
292_D3	292	1	D3	18	OID20234	P19971	TYMP	0.06	CARDIOMETABOLIC	1	20200772_Plate5_CARDIO_INF	Pass	3.1138	5.3471	4	1	0	0	0	0	1	0	1	0	0	2	2	5	6	2	5	1	2	5	4	4	2	1	5	2	4	5	5	4		4	2	2	4
333_D3	333	1	D3	55	OID20234	P19971	TYMP	0.06	CARDIOMETABOLIC	1	20200772_Plate9_CAR_INF	Pass	3.1138	6.9343	3	2	0	0	0	0	1	0	1	1	1	4	4	5	6	4	4	5	4	2	5	4	5	0	3	4	3	1	2	4	5	2	5	3	1
368_D7	368	1	D7	42	OID20234	P19971	TYMP	0.06	CARDIOMETABOLIC	1	20200772_Plate4_CAR_INF	Pass	3.1138	4.1752	5	1	0	0	0	0	1	0	1	0	0	4	5	5	6	4	4	3	3	5	5	5	2	1	4	2	3	3	4	3	2	4	3	1	2
369_D3	369	1	D3	13	OID20234	P19971	TYMP	0.06	CARDIOMETABOLIC	1	20200772_PLATE3_CARDIO_INF	Pass	3.1138	5.2232	3	3	0	0	0	1	0	0	1	1	0	4	4	5	6	4	3	2	2	2	3	2	3	0	3	3		1	4		3	2	4	2	1
385_D3	385	1	D3	21	OID20234	P19971	TYMP	0.06	CARDIOMETABOLIC	1	20200772_Plate2_CAR_INF	Pass	3.1138	5.0848	3	3	0	0	0	0	0	0	1	1	1	4	5	6	6	4	3	4	3	1	2	3	3	0	2	5	4	1	2	2	2
15_D3	15	1	D3	15	OID20234	P19971	TYMP	0.06	CARDIOMETABOLIC	1	20200772_plate8_CARDIO_INF	Pass	3.1138	4.4948	4	2	1	0	0	0	1	1	1	1	0	2	2	2	1	1	5	1	5	2	5	3	3	0	5	2	2	1	3	3	2	5	2	5	1
139_D3	139	1	D3	2	OID20234	P19971	TYMP	0.06	CARDIOMETABOLIC	1	20200772_Plate4_CAR_INF	Pass	3.1138	5.3171	5	3	1	0	1	1	1	0	1	1	0	2	2	2	2	2	3	2	2	3	4	2	3	0	3	2	2	2	5	3		3	2	3	2
328_D3	328	1	D3	77	OID20234	P19971	TYMP	0.06	CARDIOMETABOLIC	1	20200772_Plate5_CARDIO_INF	Pass	3.1138	4.8048	2	1	1	0	0	0	0	0	1	0	1	2	2	2	6	2	3	4	3	2	1	5	2	1	3	3	1	1	4	3	5	3	2	4	1
352_D3	352	1	D3	73	OID20234	P19971	TYMP	0.06	CARDIOMETABOLIC	1	20200772_Plate6_CAR_INF	Pass	3.1138	4.1573	4	2	1	0	1	1	0	0	1	1	1	2	2	2	6	2	3	3	2	2	2	3	4	0	2	2	1	1		3		2	3	2	1
364_D3	364	1	D3	30	OID20234	P19971	TYMP	0.06	CARDIOMETABOLIC	1	20200772_plate7_CARDIO_INF	Pass	3.1138	4.9315	3	2	1	0	0	1	1	0	1	1	1	2	2	2	2	2	3	1	1	2	5	5	5	0	3	2	2	1	5			3	4	4	1
6_D3	6	1	D3	11	OID20234	P19971	TYMP	0.06	CARDIOMETABOLIC	1	20200772_Plate4_CAR_INF	Pass	3.1138	6.4171	1	1	1	0	0	0	0	0	1	0	0	4	4	4	6	4	3	2	1	2	3	3	4	0	3	4	1	1	4	3	5	3	3	2	1
20_D3	20	1	D3	6	OID20234	P19971	TYMP	0.06	CARDIOMETABOLIC	1	20200772_Plate6_CAR_INF	Pass	3.1138	4.3562	3	4	1	0	0	1	0	1	1	0	1	4	4	4	6	4	3	1	3	2	3	2	1	0	3	2	3	2	3	3	2	3	2	3	1
43_D3	43	1	D3	3	OID20234	P19971	TYMP	0.06	CARDIOMETABOLIC	1	20200772_plate8_CARDIO_INF	Pass	3.1138	5.6444	4	2	1	0	0	1	1	0	1	0	0	4	4	4	6	4	2	2	2	2	2	3	4	0	2	2	1	3	3	3	4	2	2	2	2
61_D3	61	1	D3	86	OID20234	P19971	TYMP	0.06	CARDIOMETABOLIC	1	20200772_Plate6_CAR_INF	Pass	3.1138	6.4871	4	1	1	0	1	1	1	0	1	0	0	4	4	4	1	1	3	2	1	5	5	5	5	1	3	1	1	4	3	5	5
158_D3	158	1	D3	62	OID20234	P19971	TYMP	0.06	CARDIOMETABOLIC	1	20200772_plate7_CARDIO_INF	Pass	3.1138	6.855	3	3	1	0	0	1	1	0	1	1	1	4	4	4	6	4	3	3	3	3	4	1	5	0				2	5	2	5				2
320_D3	320	1	D3	77	OID20234	P19971	TYMP	0.06	CARDIOMETABOLIC	1	20200772_plate7_CARDIO_INF	Pass	3.1138	5.8419	4	2	1	0	1	1	1	0	1	0	1	5	5	5	5	5	2	3	2	5	1	4	2	1							2
207_D3	207	1	D3	41	OID20234	P19971	TYMP	0.06	CARDIOMETABOLIC	1	20200772_Plate6_CAR_INF	Pass	3.1138	6.4571	3	4	1	0	0	0	1	0	1	0	0	4	5	6	6	4	4	2	2	3	3	3	2	0	3	3	3	2	1	2	1
217_D3	217	1	D3	27	OID20234	P19971	TYMP	0.06	CARDIOMETABOLIC	1	20200772_PLATE3_CARDIO_INF	Pass	3.1138	5.2153	5	2	0	1	1	1	0	0	1	1	1	2	2	1	1	1	4	2	5	4	2	2	2	0	3	2	4	4				4	1	5	4
165_D3	165	1	D3	22	OID20234	P19971	TYMP	0.06	CARDIOMETABOLIC	1	20200772_Plate9_CAR_INF	Pass	3.1138	4.4395	3	3	0	1	0	0	0	0	1	1	0	2	2	2	6	2	3	3	2	1	4	3	5	0	4	2	4	1	5	3		3	1	1	1
251_D3	251	1	D3	3	OID20234	P19971	TYMP	0.06	CARDIOMETABOLIC	1	20200772_plate1rerun_CARDIO_INF	Pass	3.1138	6.0738	3	4	0	1	1	1	1	0	1	0	0	2	2	2	2	2	2	1	1	4	4	2	3	0	4	2	3	5	5	4	5	4	1	5	5
285_D3	285	1	D3	74	OID20234	P19971	TYMP	0.06	CARDIOMETABOLIC	1	20200772_plate8_CARDIO_INF	Pass	3.1138	3.8805	4	1	0	1	0	1	1	1	1	1	0	2	2	2	1	1	4	2	3	2	3	3	3	0	4	4	5	3		4	3	3	3	4	3
353_D3	353	1	D3	7	OID20234	P19971	TYMP	0.06	CARDIOMETABOLIC	1	20200772_Plate4_CAR_INF	Pass	3.1138	4.96	4	2	0	1	0	0	0	0	1	0	0	2	2	2	2	2	3	1	2	2	5	5	5	1	3	1	1	3	3	5	5	4	1	1	3
166_D3	166	1	D3	4	OID20234	P19971	TYMP	0.06	CARDIOMETABOLIC	1	20200772_Plate10_CAR_INF	Pass	3.1138	5.8424	4	2	0	1	0	1	1	0	1	0	1	4	4	4	6	4	3	3	2	1	3	2	3	0	3	3	2			2	4	3	2	3
185_D3	185	1	D3	87	OID20234	P19971	TYMP	0.06	CARDIOMETABOLIC	1	20200772_PLATE3_CARDIO_INF	Pass	3.1138	4.4267	4	2	0	1	0	0	0	0	1	1	0	4	4	4	6	4	2	1	2	2	2	3	2	0	2	2	3	1	3	3	2	3	3	3	1
197_D3	197	1	D3	62	OID20234	P19971	TYMP	0.06	CARDIOMETABOLIC	1	20200772_Plate5_CARDIO_INF	Pass	3.1138	4.6613	5	2	0	1	1	0	1	0	1	0	1	5	5	4	6	4	3	3	4	3	2	3	2	1	2	2	2	3	4		1	2	1	1	3
342_D3	342	1	D3	21	OID20234	P19971	TYMP	0.06	CARDIOMETABOLIC	1	20200772_PLATE3_CARDIO_INF	Pass	3.1138	5.1906	4	2	0	1	0	0	1	0	1	1	0	4	5	4	6	4	2	4	3	2	1	1	1	0	2	3	2	2	2			3	3	2	2
347_D7	347	1	D7	31	OID20234	P19971	TYMP	0.06	CARDIOMETABOLIC	1	20200772_Plate4_CAR_INF	Pass	3.1138	5.2714	2	3	0	1	0	0	0	0	1	1	0	4	6	4	6	4	2	5	3	2	2		2	0								3	3	3	1
367_D3	367	1	D3	47	OID20234	P19971	TYMP	0.06	CARDIOMETABOLIC	1	20200772_plate1rerun_CARDIO_INF	Pass	3.1138	5.8152	5	0	0	1	0	0	1	0	1	1	1	4	4	4	6	4	5	2	5	2	4	3	1	0	3	2	2	2	2	4	1	3	2	3	1
242_D3	242	1	D3	47	OID20234	P19971	TYMP	0.06	CARDIOMETABOLIC	1	20200772_Plate2_CAR_INF	Pass	3.1138	5.1376	2	3	0	1	0	0	0	0	1	1	1	4	4	5	6	4	3	1	1	1	5	2	2	0	2	2	3	1	4	2	2	3	3	2	1
330_D3	330	1	D3	74	OID20234	P19971	TYMP	0.06	CARDIOMETABOLIC	1	20200772_plate1rerun_CARDIO_INF	Pass	3.1138	4.3264	5	0	0	1	1	0	0	0	1	0	0	4	5	5	5	4	3	4	3	4	4	4	5	1	2	2	2	1	2	3	1	3	3	4	1
121_D3	121	1	D3	4	OID20234	P19971	TYMP	0.06	CARDIOMETABOLIC	1	20200772_Plate2_CAR_INF	Pass	3.1138	5.8379	4	3	1	1	0	1	1	0	1	1	0	4	2	2	2	2	2	3	1	3	3	4	4	0	2	3	1	2	5	4	5	4	3		3
153_D3	153	1	D3	20	OID20234	P19971	TYMP	0.06	CARDIOMETABOLIC	1	20200772_plate1rerun_CARDIO_INF	Pass	3.1138	3.815	5	2	1	1	1	0	1	0	1	1	0	2	2	2	1	1	3	1		1	5	2	4	1	3	2		1	4	3		3	1	2	2
221_D3	221	1	D3	3	OID20234	P19971	TYMP	0.06	CARDIOMETABOLIC	1	20200772_Plate6_CAR_INF	Pass	3.1138	5.0739	5	1	1	1	1	1	1	0	1	1	0	2	2	2	1	1	3	2	4	5	4	3	1	1				5	4	4	2				5
250_D3	250	1	D3	26	OID20234	P19971	TYMP	0.06	CARDIOMETABOLIC	1	20200772_Plate9_CAR_INF	Pass	3.1138	6.4483	4	2	1	1	0	1	1	0	1	0	1	4	2	2	6	2	3	2	2	1	5	3	5	0	3	2	3	1	4	3	3				1
354_D3	354	1	D3	58	OID20234	P19971	TYMP	0.06	CARDIOMETABOLIC	1	20200772_Plate9_CAR_INF	Pass	3.1138	4.0157	4	3	1	1	0	0	1	0	1	0	0	2	2	2	1	1	3	2	3	3	5	4	4	0	2	4	5	3	4	3	3	3	3	2	1
168_D3	168	1	D3	31	OID20234	P19971	TYMP	0.06	CARDIOMETABOLIC	1	20200772_plate7_CARDIO_INF	Warning	3.1138	5.6425	4	3	1	1	1	1	1	0	0	0	0	4	4	4	6	4	3	2	3	3	2	1	1	0	3	2	2			2	1	3	2	2
309_D3	309	1	D3	46	OID20234	P19971	TYMP	0.06	CARDIOMETABOLIC	1	20200772_Plate10_CAR_INF	Pass	3.1138	4.807	4	4	1	1	0	0	0	0	1	1	0	4	4	4	6	4	2	4	3	2	4	2	2	0	2	3	2	1	4			2	3	3	2
238_D3	238	1	D3	51	OID20234	P19971	TYMP	0.06	CARDIOMETABOLIC	1	20200772_Plate10_CAR_INF	Pass	3.1138	4.4398	3	4	1	1	1	0	1	0	1	1	0	2	4	5	6	2	3	2	4	5	2	2	2	1	2	3	3	5
310_D7	310	1	D7	57	OID20234	P19971	TYMP	0.06	CARDIOMETABOLIC	1	20200772_Plate9_CAR_INF	Pass	3.1138	6.3469
[truncated: 3 more columns]

## Sheet: Death COVID-19
SampleID	subject_id	Timepoint	Index	OlinkID	UniProt	Assay	MissingFreq	Panel	Panel_Version	PlateID	QC_Warning	LOD	NPX	COVID	Age cat	BMI cat	HEART	LUNG	KIDNEY	DIABETES	HTN	IMMUNO	Resp_Symp	Fever_Sympt	GI_Symp	WHO 0	WHO 3	WHO 7	WHO 28	WHO max	abs_neut_0_cat	abs_lymph_0_cat	abs_mono_0_cat	creat_0_cat	crp_0_cat	ddimer_0_cat	ldh_0_cat	Trop_72h	abs_neut_3_cat	abs_lymph_3_cat	abs_mono_3_cat	creat_3_cat	crp_3_cat	ddimer_3_cat	ldh_3_cat	abs_neut_7_cat	abs_lymph_7_cat	abs_mono_7_cat	creat_7_cat
12_DE	12	DE	51	OID20234	P19971	TYMP	0.06	CARDIOMETABOLIC	1	20200772_Plate2_CAR_INF	Pass	3.1138	4.2604	1	2	4	0	0	0	1	0	0	1	1	0	2	2	2	6	2	3	2	2	1	5	2	5	0	4	1	2	3	4	4	4	3	3	3	3
29_DE	29	DE	91	OID20234	P19971	TYMP	0.06	CARDIOMETABOLIC	1	20200772_plate8_CARDIO_INF	Pass	3.1138	1.901	1	2	2	0	0	0	0	0	0	1	1	1	2	2	2	6	2	3	3	2	2	4	2	3	0	5	2	2	1		4	3	4	2	3	1
39_DE	39	DE	85	OID20234	P19971	TYMP	0.06	CARDIOMETABOLIC	1	20200772_plate8_CARDIO_INF	Pass	3.1138	3.893	1	1	4	0	0	0	0	0	0	1	1	0	2	2	2	6	2	3	2	2	2	2	2	3	0	3	4	2	1	5	2	4	4	3	3	3
42_DE	42	DE	38	OID20234	P19971	TYMP	0.06	CARDIOMETABOLIC	1	20200772_Plate10_CAR_INF	Pass	3.1138	4.2777	1	3	2	0	0	0	0	0	1	1	1	1	2	2	2	2	2	2	2	2	1	4	2	5	1	3	1	1	2	4			4	1	5	2
49_DE	49	DE	16	OID20234	P19971	TYMP	0.06	CARDIOMETABOLIC	1	20200772_plate8_CARDIO_INF	Pass	3.1138	5.1673	1	4	2	0	0	0	0	1	0	1	1	0	2	2	2	2	2	4	3	3	1	4	4	4	0	5	1		2				4	4	5	2
54_DE	54	DE	64	OID20234	P19971	TYMP	0.06	CARDIOMETABOLIC	1	20200772_Plate6_CAR_INF	Pass	3.1138	3.7107	1	2	3	0	0	0	1	1	0	1	1	0	2	2	2	2	2	4	3	3	4	4	4	4	0	2	5	5	5	4	5	3	4	3	5	5
66_DE	66	DE	55	OID20234	P19971	TYMP	0.06	CARDIOMETABOLIC	1	20200772_PLATE3_CARDIO_INF	Pass	3.1138	5.6085	1	3	2	0	0	0	0	1	0	1	1	1	4	4	4	6	4	3	2	2	2	5	3	4	0	4	2	1	2	4			3	2	2	1
102_DE	102	DE	18	OID20234	P19971	TYMP	0.06	CARDIOMETABOLIC	1	20200772_Plate4_CAR_INF	Pass	3.1138	5.2499	1	5	3	0	0	0	0	1	0	1	0	1	5	2	2	1	1	2	1	1	1	3	2	2	0	3	1	1	3	5	3	5	3	2	2	2
132_DE	132	DE	32	OID20234	P19971	TYMP	0.06	CARDIOMETABOLIC	1	20200772_plate7_CARDIO_INF	Pass	3.1138	4.7027	1	5	1	0	0	0	1	1	0	1	0	0	4	4	5	6	4	5	2	5	5	4	5	3	1	4	3	3	4		5	3	4	3	4	3
135_DE	135	DE	16	OID20234	P19971	TYMP	0.06	CARDIOMETABOLIC	1	20200772_Plate2_CAR_INF	Pass	3.1138	5.3694	1	4	2	0	0	0	1	1	0	1	1	1	2	2	2	6	2	5	4	4	3	5	3	5	1	5	3	4	4	5	4	4	4	4	5	3
143_DE	143	DE	91	OID20234	P19971	TYMP	0.06	CARDIOMETABOLIC	1	20200772_Plate5_CARDIO_INF	Pass	3.1138	5.3436	1	4	2	0	0	0	1	0	0	1	1	0	2	2	2	2	2	5	3	4	2	4	5	4	0	5	2	2	2	5	3	3	5	3	3	2
146_DE	146	DE	64	OID20234	P19971	TYMP	0.06	CARDIOMETABOLIC	1	20200772_Plate10_CAR_INF	Pass	3.1138	4.3857	1	3	1	0	0	0	0	0	0	1	1	0	2	2	2	6	2	4	2	3	1	5	3	2	0	3	2	2	1	5	5	2				1
154_DE	154	DE	49	OID20234	P19971	TYMP	0.06	CARDIOMETABOLIC	1	20200772_plate8_CARDIO_INF	Pass	3.1138	5.352	1	2	2	0	0	0	0	0	0	1	1	0	2	2	2	2	2	4	3	1	1	4	3	5	0	3	3	5	4	5	3	5	4	2	5	4
155_DE	155	DE	43	OID20234	P19971	TYMP	0.06	CARDIOMETABOLIC	1	20200772_plate8_CARDIO_INF	Pass	3.1138	3.33	1	2	4	0	0	0	1	0	0	1	1	0	2	2	2	2	2	3	3	3	2	4	2	5	0	3	2	3	2	5	4		4	4	5	2
156_DE	156	DE	49	OID20234	P19971	TYMP	0.06	CARDIOMETABOLIC	1	20200772_Plate5_CARDIO_INF	Pass	3.1138	6.394	1	3	2	0	0	0	1	1	0	1	1	1	6	6	2	2	2				2	3	2	2	0	3	3	2	2	4	3	5	4	4	4	5
171_DE	171	DE	82	OID20234	P19971	TYMP	0.06	CARDIOMETABOLIC	1	20200772_plate7_CARDIO_INF	Pass	3.1138	4.6386	1	3	1	0	0	0	1	1	1	1	1	1	2	2	2	2	2	3	2	1	1	5	3	3	0	3	2	2	4		3		4	3	3	4
193_DE	193	DE	56	OID20234	P19971	TYMP	0.06	CARDIOMETABOLIC	1	20200772_plate8_CARDIO_INF	Pass	3.1138	4.2483	1	2	4	0	0	0	0	0	0	1	1	1	2	2	2	2	2	3	3	3	1	4	2	5	0	3	2	2	2	4	2	5	4	3	5	1
196_DE	196	DE	63	OID20234	P19971	TYMP	0.06	CARDIOMETABOLIC	1	20200772_Plate2_CAR_INF	Pass	3.1138	3.9498	1	3	3	0	0	0	1	0	0	1	1	1	2	2	2	6	2	2	2	2	1	3	2	5	0	3	2	2	2				3	1	5	2
211_DE	211	DE	90	OID20234	P19971	TYMP	0.06	CARDIOMETABOLIC	1	20200772_Plate9_CAR_INF	Pass	3.1138	5.0666	1	4	2	0	0	0	0	0	0	1	0	0	2	2	2	6	2	2	2	2	4	3	2	3	0	3	2	2	2		3		3	2	5	3
222_DE	222	DE	6	OID20234	P19971	TYMP	0.06	CARDIOMETABOLIC	1	20200772_plate1rerun_CARDIO_INF	Pass	3.1138	4.7008	1	3	3	0	0	0	1	1	0	1	1	1	2	2	2	2	2	5		3	2	5	3	5	0	3	2	5	5	5	4	4				5
259_DE	259	DE	11	OID20234	P19971	TYMP	0.06	CARDIOMETABOLIC	1	20200772_plate1rerun_CARDIO_INF	Pass	3.1138	4.8669	1	2	3	0	0	0	0	0	0	1	1	0	2	2	2	2	2	3	3	2	2	4	5	5	0	3	3	4	3	5	4	5	4	3	3	3
261_DE	261	DE	13	OID20234	P19971	TYMP	0.06	CARDIOMETABOLIC	1	20200772_Plate9_CAR_INF	Pass	3.1138	3.7145	1	3	3	0	0	0	0	1	0	1	0	0	4	2	2	2	2	4	2	2	3	5	4	5	0	5	2	2	2	4	3	3	4	3	3	1
263_DE	263	DE	51	OID20234	P19971	TYMP	0.06	CARDIOMETABOLIC	1	20200772_Plate6_CAR_INF	Pass	3.1138	4.5586	1	4	4	0	0	0	1	1	0	1	1	0	2	2	2	1	1	3	1	2	1	4	3	5	0	3	2	2	1	4	3	3	3	2	4	1
267_DE	267	DE	65	OID20234	P19971	TYMP	0.06	CARDIOMETABOLIC	1	20200772_PLATE3_CARDIO_INF	Pass	3.1138	5.2915	1	4	2	0	0	0	0	0	0	1	1	0	2	2	2	1	1	4	2	3	2	5	3	4	0	4	3	5	3				3	3	5	3
295_DE	295	DE	57	OID20234	P19971	TYMP	0.06	CARDIOMETABOLIC	1	20200772_Plate4_CAR_INF	Pass	3.1138	3.5511	1	2	4	0	0	0	1	0	0	1	1	0	2	2	2	2	2	3	3	2	1	4	1	2	0				3		3		3	2	3	3
311_DE	311	DE	41	OID20234	P19971	TYMP	0.06	CARDIOMETABOLIC	1	20200772_Plate2_CAR_INF	Pass	3.1138	4.7437	1	3	2	0	0	0	1	1	1	1	1	0	2	2	2	2	2	3	3	2	1	4	3	5	0	3	3	3	3	5	4		3	3	3	3
312_DE	312	DE	63	OID20234	P19971	TYMP	0.06	CARDIOMETABOLIC	1	20200772_Plate9_CAR_INF	Pass	3.1138	4.9099	1	5	1	0	0	0	1	1	0	1	1	0	2	2	2	2	2	3	1	1	3	3	2	5	0	2	1	1	1				3	1	1	2
321_DE	321	DE	73	OID20234	P19971	TYMP	0.06	CARDIOMETABOLIC	1	20200772_Plate5_CARDIO_INF	Pass	3.1138	4.3442	1	1	5	0	0	0	0	0	0	1	0	1	4	2	2	6	2	4	3	2	1	5	2	3	0	3	2	2	1	5	3	3	5	3	5	1
334_DE	334	DE	8	OID20234	P19971	TYMP	0.06	CARDIOMETABOLIC	1	20200772_Plate5_CARDIO_INF	Pass	3.1138	6.1877	1	2	2	0	0	1	0	1	0	1	0	0	2	2	2	6	2	3	2	3	5	4	3	5	0	3	2	3	4	5	2	5	4	4	5	5
344_DE.1	344	DE.1	29	OID20234	P19971	TYMP	0.06	CARDIOMETABOLIC	1	20200772_PLATE3_CARDIO_INF	Pass	3.1138	4.3692	1	3	1	0	0	0	1	0	0	1	1	1	2	2	2	2	2	3	3	3	2	5	3	5	0	4	2	3	4	4	5	5	5	2	5	4
344_DE.2	344	DE.2	41	OID20234	P19971	TYMP	0.06	CARDIOMETABOLIC	1	20200772_PLATE3_CARDIO_INF	Pass	3.1138	4.6049	1	3	1	0	0	0	1	0	0	1	1	1	2	2	2	2	2	3	3	3	2	5	3	5	0	4	2	3	4	4	5	5	5	2	5	4
348_DE	348	DE	44	OID20234	P19971	TYMP	0.06	CARDIOMETABOLIC	1	20200772_plate8_CARDIO_INF	Pass	3.1138	5.2429	1	4	2	0	0	1	0	1	0	1	1	0	4	2	2	1	1	3	2	3	3	5	3	3	0	4	2	3	2	5	4		3	2	1	3
358_DE	358	DE	94	OID20234	P19971	TYMP	0.06	CARDIOMETABOLIC	1	20200772_plate1rerun_CARDIO_INF	Pass	3.1138	4.116	1	4	2	0	0	1	1	1	1	1	1	0	2	2	2	2	2	4	1	2	2	5	2	2	0	2	2	3	2	5		2	2	3	4	2
383_DE	383	DE	82	OID20234	P19971	TYMP	0.06	CARDIOMETABOLIC	1	20200772_Plate10_CAR_INF	Pass	3.1138	4.5154	1	5	1	0	0	1	1	1	0	1	1	1	2	2	2	2	2	3	2	2	2	3	4	5	0	4	2	3	4		5	3	5	2	2	3
251_DE	251	DE	87	OID20234	P19971	TYMP	0.06	CARDIOMETABOLIC	1	20200772_plate1rerun_CARDIO_INF	Pass	3.1138	2.7966	1	3	4	0	1	1	1	1	0	1	0	0	2	2	2	2	2	2	1	1	4	4	2	3	0	4	2	3	5	5	4	5	4	1	5	5
353_DE	353	DE	6	OID20234	P19971	TYMP	0.06	CARDIOMETABOLIC	1	20200772_Plate4_CAR_INF	Pass	3.1138	5.8504	1	4	2	0	1	0	0	0	0	1	0	0	2	2	2	2	2	3	1	2	2	5	5	5	1	3	1	1	3	3	5	5	4	1	1	3
15_DE	15	DE	90	OID20234	P19971	TYMP	0.06	CARDIOMETABOLIC	1	20200772_plate8_CARDIO_INF	Pass	3.1138	3.9831	1	4	2	1	0	0	0	1	1	1	1	0	2	2	2	1	1	5	1	5	2	5	3	3	0	5	2	2	1	3	3	2	5	2	5	1
139_DE	139	DE	64	OID20234	P19971	TYMP	0.06	CARDIOMETABOLIC	1	20200772_Plate4_CAR_INF	Pass	3.1138	4.2578	1	5	3	1	0	1	1	1	0	1	1	0	2	2	2	2	2	3	2	2	3	4	2	3	0	3	2	2	2	5	3		3	2	3	2
158_DE	158	DE	8	OID20234	P19971	TYMP	0.06	CARDIOMETABOLIC	1	20200772_plate7_CARDIO_INF	Pass	3.1138	5.7259	1	3	3	1	0	0	1	1	0	1	1	1	4	4	4	6	4	3	3	3	3	4	1	5	0				2	5	2	5				2
352_DE	352	DE	20	OID20234	P19971	TYMP	0.06	CARDIOMETABOLIC	1	20200772_Plate6_CAR_INF	Pass	3.1138	4.7097	1	4	2	1	0	1	1	0	0	1	1	1	2	2	2	6	2	3	3	2	2	2	3	4	0	2	2	1	1		3		2	3	2	1
364_DE	364	DE	17	OID20234	P19971	TYMP	0.06	CARDIOMETABOLIC	1	20200772_plate7_CARDIO_INF	Pass	3.1138	4.5915	1	3	2	1	0	0	1	1	0	1	1	1	2	2	2	2	2	3	1	1	2	5	5	5	0	3	2	2	1	5			3	4	4	1
221_DE	221	DE	52	OID20234	P19971	TYMP	0.06	CARDIOMETABOLIC	1	20200772_Plate6_CAR_INF	Pass	3.1138	4.3317	1	5	1	1	1	1	1	1	0	1	1	0	2	2	2	1	1	3	2	4	5	4	3	1	1				5	4	4	2				5
[truncated: 3 more columns]

## Sheet: Variable information
Variable	Description
subject_id	Subject ID
COVID	COVID status (tested positive prior to enrollment or during hospitalization) 0 = negative 1= positive
Age cat	Age category 1 = 20-34 2 = 36-49 3 = 50-64 4 = 65-79 5 = 80+
BMI cat	Body mass index: 0 = <18.5 (underweight) 1 = 18.5-24.9 (normal) 2 = 25.0-29.9 (overweight) 3 = 30.0-39.9 (obese) 4 = >=40 (severely obese) 5 = Unknown
HEART	Pre-existing heart disease – HEART - (coronary artery disease, congestive heart failure, valvular disease) 0 = No 1 = Yes
LUNG	Pre-existing lung disease – LUNG - (asthma, COPD, requiring home O2, any chronic lung condition) 0 = No 1 = Yes
KIDNEY	Pre-existing kidney disease – KIDNEY - (chronic kidney disease, baseline creatinine >1.5, ESRD) 0 = No 1 = Yes
DIABETES	Pre-existing diabetes – DIABETES - (pre-diabetes, insulin and non-insulin dependent diabetes) 0 = No 1 = Yes
HTN	Pre-existing hypertension - HTN 0 = No 1 = Yes
IMMUNO	Pre-existing immunocompromised condition – IMMUNO (active cancer, chemotherapy, transplant, immunosuppressant agents, aspenic) 0 = No 1 = Yes
Resp_Symp	Respiratory symptoms – Symp_Resp (sore throat, congestion, productive or dry cough, shortness of breath or hypoxia, or chest pain) 0 = No 1 = Yes
Fever_Sympt	Febrile symptom
GI_Symp	Any GI related symptoms at presentation (abdominal pain, nausea, vomiting, diarrhea)
WHO 0	WHO score for day 0 study window - enrollment plus 24 hours 1 = Death within 28 days 2 = Intubated, ventilated, survived to 28 days 3 = Non-invasive ventilation or high-flow nasal cannula 4 = Hospitalized, supplementary O2 required 5 = Hospitalized, no supplementary O2 required 6 = Not hospitalized
WHO 3	WHO score for day 3 study window 1 = Death within 28 days 2 = Intubated, ventilated, survived to 28 days 3 = Non-invasive ventilation or high-flow nasal cannula 4 = Hospitalized, supplementary O2 required 5 = Hospitalized, no supplementary O2 required 6 = Not hospitalized
WHO 7	WHO score for day 7 study window 1 = Death within 28 days 2 = Intubated, ventilated, survived to 28 days 3 = Non-invasive ventilation or high-flow nasal cannula 4 = Hospitalized, supplementary O2 required 5 = Hospitalized, no supplementary O2 required 6 = Not hospitalized
abs_neut_0_cat	Absulute neutrophil count day 0 category: 1 = 0-0.99 2 = 1.0-3.99 3 = 4.0-7.99 4 = 8.0-11.99 5 = 12+
abs_lymph_0_cat	Absolute lymphocyte count day 0 category: 1 = 0-0.49 2 = 0.50-0.99 3 = 1.00-1.49 4 = 1.50-1.99 5 = 2+
abs_mono_0_cat	Absolute monocyte day 0 category 1 = 0-0.24 2 = 0.25-0.49 3 = 0.50-0.74 4 = 0.75-0.99 5 = 1.0+
crp_0_cat	c-reactive protein day 0 category: 1 = 0-19.9 2 = 20-59.0 3 = 60-99.9 4 = 100-179 5 = 180+
ddimer_0_cat	D-dimer day 0 category: 1 = 0-499 2 = 500-999 3 = 1000-1999 4 = 2000-3999 5 = 4000+
ldh_0_cat	Lactate dehydrogenase day 0 category: 1 = 0-200 2 = 200-299 3 = 300-399 4 = 400-499 5 = 500+
